# Supplementary material for: The Phosphate Inhibition Paradigm: Host and Fungal Genotypes Determine Arbuscular Mycorrhizal Fungal Colonization and Responsiveness to Inoculation in Cassava With Increasing Phosphorus Supply
Source: Front Plant Sci. 2021 Jun 22;12:693037. doi: 10.3389/fpls.2021.693037 (PMC8258410; doi:10.3389/fpls.2021.693037)
Supplement: Supplementary file 1 [file Data_Sheet_1.CSV]

AMF	P doses	Variety	Type of Variety	Block	Location	Root fresh weight (kg/plant)	Responsiveness (No)	Responsiveness (Ca)	Colonization (%)
C2	0%	Mkombozi	Improved	1	Kayenze (Tz)	1.74	85.58	28.17	6.67
C2	0%	Mkombozi	Improved	2	Kayenze (Tz)	0.25	-72.90	-81.29	3.33
C2	0%	Mkombozi	Improved	3	Kayenze (Tz)	1.36	45.47	0.47	93.33
C2	0%	Mkombozi	Improved	4	Kayenze (Tz)	0.48	-48.26	-64.26	23.33
C2	0%	Mkombozi	Improved	5	Kayenze (Tz)	0.80	-14.97	-41.27	50.00
C2	0%	Mkombozi	Improved	6	Kayenze (Tz)	1.51	61.11	11.27	NA
C2	0%	Mkombozi	Improved	7	Kayenze (Tz)	1.16	24.16	-14.25	NA
C2	0%	Mkombozi	Improved	8	Kayenze (Tz)	1.52	62.85	12.47	NA
C3	0%	Mkombozi	Improved	1	Kayenze (Tz)	1.15	23.41	-14.77	63.33
C3	0%	Mkombozi	Improved	2	Kayenze (Tz)	0.93	-0.93	-31.58	43.33
C3	0%	Mkombozi	Improved	3	Kayenze (Tz)	1.60	70.74	17.92	20.00
C3	0%	Mkombozi	Improved	4	Kayenze (Tz)	0.99	5.62	-27.05	20.00
C3	0%	Mkombozi	Improved	5	Kayenze (Tz)	1.56	66.46	14.96	66.67
C3	0%	Mkombozi	Improved	6	Kayenze (Tz)	1.48	58.62	9.55	NA
C3	0%	Mkombozi	Improved	7	Kayenze (Tz)	0.44	-53.03	-67.56	NA
C3	0%	Mkombozi	Improved	8	Kayenze (Tz)	0.58	-38.02	-57.20	NA
Ca	0%	Mkombozi	Improved	1	Kayenze (Tz)	1.49	59.25	9.99	96.67
Ca	0%	Mkombozi	Improved	2	Kayenze (Tz)	1.73	84.78	27.61	50.00
Ca	0%	Mkombozi	Improved	3	Kayenze (Tz)	0.51	-45.37	-62.27	50.00
Ca	0%	Mkombozi	Improved	4	Kayenze (Tz)	1.40	49.21	3.05	60.00
Ca	0%	Mkombozi	Improved	5	Kayenze (Tz)	1.07	14.36	-21.02	13.33
Ca	0%	Mkombozi	Improved	6	Kayenze (Tz)	0.96	2.86	-28.96	NA
Ca	0%	Mkombozi	Improved	7	Kayenze (Tz)	1.73	85.40	28.04	NA
Ca	0%	Mkombozi	Improved	8	Kayenze (Tz)	1.94	107.86	43.56	NA
No	0%	Mkombozi	Improved	1	Kayenze (Tz)	0.42	-55.25	-69.10	70.00
No	0%	Mkombozi	Improved	2	Kayenze (Tz)	0.90	-4.27	-33.88	3.33
No	0%	Mkombozi	Improved	3	Kayenze (Tz)	0.92	-1.51	-31.98	40.00
No	0%	Mkombozi	Improved	4	Kayenze (Tz)	0.57	-39.57	-58.26	13.33
No	0%	Mkombozi	Improved	5	Kayenze (Tz)	0.34	-63.95	-75.11	73.33
No	0%	Mkombozi	Improved	6	Kayenze (Tz)	1.59	69.92	17.35	NA
No	0%	Mkombozi	Improved	7	Kayenze (Tz)	2.10	124.44	55.01	NA
No	0%	Mkombozi	Improved	8	Kayenze (Tz)	0.66	-29.81	-51.52	NA
Z17	0%	Mkombozi	Improved	1	Kayenze (Tz)	0.41	-56.15	-69.71	70.00
Z17	0%	Mkombozi	Improved	2	Kayenze (Tz)	0.53	-43.04	-60.66	20.00
Z17	0%	Mkombozi	Improved	3	Kayenze (Tz)	1.53	63.44	12.88	56.67
Z17	0%	Mkombozi	Improved	4	Kayenze (Tz)	0.67	-28.87	-50.88	40.00
Z17	0%	Mkombozi	Improved	5	Kayenze (Tz)	1.45	55.42	7.34	20.00
Z17	0%	Mkombozi	Improved	6	Kayenze (Tz)	0.97	3.22	-28.71	NA
Z17	0%	Mkombozi	Improved	7	Kayenze (Tz)	1.01	7.83	-25.53	NA
Z17	0%	Mkombozi	Improved	8	Kayenze (Tz)	1.41	50.89	4.21	NA
Z19	0%	Mkombozi	Improved	1	Kayenze (Tz)	1.02	8.78	-24.87	20.00
Z19	0%	Mkombozi	Improved	2	Kayenze (Tz)	3.81	307.70	181.57	50.00
Z19	0%	Mkombozi	Improved	3	Kayenze (Tz)	2.21	135.85	62.89	73.33
Z19	0%	Mkombozi	Improved	4	Kayenze (Tz)	2.07	121.14	52.73	66.67
Z19	0%	Mkombozi	Improved	5	Kayenze (Tz)	0.50	-46.37	-62.96	6.67
Z19	0%	Mkombozi	Improved	6	Kayenze (Tz)	1.45	54.88	6.97	NA
Z19	0%	Mkombozi	Improved	7	Kayenze (Tz)	NA	NA	NA	NA
Z19	0%	Mkombozi	Improved	8	Kayenze (Tz)	NA	NA	NA	NA
Z43	0%	Mkombozi	Improved	1	Kayenze (Tz)	0.75	-20.05	-44.78	3.33
Z43	0%	Mkombozi	Improved	2	Kayenze (Tz)	1.13	20.44	-16.82	30.00
Z43	0%	Mkombozi	Improved	3	Kayenze (Tz)	1.14	22.00	-15.74	16.67
Z43	0%	Mkombozi	Improved	4	Kayenze (Tz)	1.53	63.29	12.78	33.33
Z43	0%	Mkombozi	Improved	5	Kayenze (Tz)	0.93	-1.06	-31.67	70.00
Z43	0%	Mkombozi	Improved	6	Kayenze (Tz)	1.41	51.20	4.42	NA
Z43	0%	Mkombozi	Improved	7	Kayenze (Tz)	1.04	11.70	-22.86	NA
Z43	0%	Mkombozi	Improved	8	Kayenze (Tz)	NA	NA	NA	NA
Z68	0%	Mkombozi	Improved	1	Kayenze (Tz)	1.11	18.28	-18.31	40.00
Z68	0%	Mkombozi	Improved	2	Kayenze (Tz)	1.69	80.23	24.47	66.67
Z68	0%	Mkombozi	Improved	3	Kayenze (Tz)	1.31	40.12	-3.23	26.67
Z68	0%	Mkombozi	Improved	4	Kayenze (Tz)	2.03	116.95	49.84	6.67
Z68	0%	Mkombozi	Improved	5	Kayenze (Tz)	1.14	22.34	-15.51	16.67
Z68	0%	Mkombozi	Improved	6	Kayenze (Tz)	1.07	14.09	-21.20	NA
Z68	0%	Mkombozi	Improved	7	Kayenze (Tz)	1.01	8.49	-25.07	NA
Z68	0%	Mkombozi	Improved	8	Kayenze (Tz)	2.17	131.84	60.12	NA
C2	50%	Mkombozi	Improved	1	Kayenze (Tz)	1.55	4.68	-0.80	83.33
C2	50%	Mkombozi	Improved	2	Kayenze (Tz)	0.95	-35.44	-38.82	0.00
C2	50%	Mkombozi	Improved	3	Kayenze (Tz)	NA	NA	NA	NA
C2	50%	Mkombozi	Improved	4	Kayenze (Tz)	1.02	-30.80	-34.42	36.67
C2	50%	Mkombozi	Improved	5	Kayenze (Tz)	1.38	-6.88	-11.76	6.67
C2	50%	Mkombozi	Improved	6	Kayenze (Tz)	1.32	-10.32	-15.01	NA
C2	50%	Mkombozi	Improved	7	Kayenze (Tz)	1.13	-23.68	-27.67	NA
C2	50%	Mkombozi	Improved	8	Kayenze (Tz)	1.86	25.71	19.13	NA
C3	50%	Mkombozi	Improved	1	Kayenze (Tz)	0.94	-36.54	-39.86	43.33
C3	50%	Mkombozi	Improved	2	Kayenze (Tz)	0.94	-36.48	-39.80	16.67
C3	50%	Mkombozi	Improved	3	Kayenze (Tz)	1.56	5.59	0.06	53.33
C3	50%	Mkombozi	Improved	4	Kayenze (Tz)	0.67	-54.85	-57.21	40.00
C3	50%	Mkombozi	Improved	5	Kayenze (Tz)	1.84	24.41	17.90	43.33
C3	50%	Mkombozi	Improved	6	Kayenze (Tz)	1.19	-19.75	-23.95	NA
C3	50%	Mkombozi	Improved	7	Kayenze (Tz)	2.46	66.82	58.09	NA
C3	50%	Mkombozi	Improved	8	Kayenze (Tz)	2.17	47.21	39.51	NA
Ca	50%	Mkombozi	Improved	1	Kayenze (Tz)	2.54	72.18	63.17	13.33
Ca	50%	Mkombozi	Improved	2	Kayenze (Tz)	1.29	-12.64	-17.21	3.33
Ca	50%	Mkombozi	Improved	3	Kayenze (Tz)	1.41	-4.32	-9.33	36.67
Ca	50%	Mkombozi	Improved	4	Kayenze (Tz)	1.39	-6.07	-10.98	50.00
Ca	50%	Mkombozi	Improved	5	Kayenze (Tz)	2.02	36.52	29.38	3.33
Ca	50%	Mkombozi	Improved	6	Kayenze (Tz)	1.55	5.14	-0.36	NA
Ca	50%	Mkombozi	Improved	7	Kayenze (Tz)	0.98	-33.67	-37.14	NA
Ca	50%	Mkombozi	Improved	8	Kayenze (Tz)	1.29	-12.98	-17.53	NA
No	50%	Mkombozi	Improved	1	Kayenze (Tz)	1.69	14.45	8.46	46.67
No	50%	Mkombozi	Improved	2	Kayenze (Tz)	2.10	41.94	34.52	40.00
No	50%	Mkombozi	Improved	3	Kayenze (Tz)	2.05	38.63	31.38	26.67
No	50%	Mkombozi	Improved	4	Kayenze (Tz)	1.96	32.51	25.58	56.67
No	50%	Mkombozi	Improved	5	Kayenze (Tz)	1.02	-30.79	-34.41	43.33
No	50%	Mkombozi	Improved	6	Kayenze (Tz)	1.09	-26.12	-29.98	NA
No	50%	Mkombozi	Improved	7	Kayenze (Tz)	1.74	17.72	11.56	NA
No	50%	Mkombozi	Improved	8	Kayenze (Tz)	0.17	-88.34	-88.95	NA
Z17	50%	Mkombozi	Improved	1	Kayenze (Tz)	1.15	-21.84	-25.93	6.67
Z17	50%	Mkombozi	Improved	2	Kayenze (Tz)	0.92	-37.79	-41.05	10.00
Z17	50%	Mkombozi	Improved	3	Kayenze (Tz)	1.09	-26.14	-30.01	73.33
Z17	50%	Mkombozi	Improved	4	Kayenze (Tz)	2.52	70.66	61.73	26.67
Z17	50%	Mkombozi	Improved	5	Kayenze (Tz)	1.61	9.17	3.46	56.67
Z17	50%	Mkombozi	Improved	6	Kayenze (Tz)	1.04	-29.80	-33.47	NA
Z17	50%	Mkombozi	Improved	7	Kayenze (Tz)	0.88	-40.49	-43.60	NA
Z17	50%	Mkombozi	Improved	8	Kayenze (Tz)	2.01	36.31	29.18	NA
Z19	50%	Mkombozi	Improved	1	Kayenze (Tz)	0.82	-44.70	-47.59	50.00
Z19	50%	Mkombozi	Improved	2	Kayenze (Tz)	1.41	-4.74	-9.72	26.67
Z19	50%	Mkombozi	Improved	3	Kayenze (Tz)	1.87	26.38	19.77	23.33
Z19	50%	Mkombozi	Improved	4	Kayenze (Tz)	0.22	-85.20	-85.97	83.33
Z19	50%	Mkombozi	Improved	5	Kayenze (Tz)	1.67	12.75	6.86	53.33
Z19	50%	Mkombozi	Improved	6	Kayenze (Tz)	1.02	-31.15	-34.75	NA
Z19	50%	Mkombozi	Improved	7	Kayenze (Tz)	NA	NA	NA	NA
Z19	50%	Mkombozi	Improved	8	Kayenze (Tz)	NA	NA	NA	NA
Z43	50%	Mkombozi	Improved	1	Kayenze (Tz)	1.19	-19.33	-23.55	80.00
Z43	50%	Mkombozi	Improved	2	Kayenze (Tz)	2.20	48.71	40.94	53.33
Z43	50%	Mkombozi	Improved	3	Kayenze (Tz)	2.03	37.34	30.15	70.00
Z43	50%	Mkombozi	Improved	4	Kayenze (Tz)	1.10	-25.80	-29.68	3.33
Z43	50%	Mkombozi	Improved	5	Kayenze (Tz)	1.12	-24.10	-28.07	6.67
Z43	50%	Mkombozi	Improved	6	Kayenze (Tz)	1.08	-27.10	-30.92	NA
Z43	50%	Mkombozi	Improved	7	Kayenze (Tz)	1.23	-16.65	-21.01	NA
Z43	50%	Mkombozi	Improved	8	Kayenze (Tz)	0.20	-86.58	-87.28	NA
Z68	50%	Mkombozi	Improved	1	Kayenze (Tz)	2.34	58.63	50.34	30.00
Z68	50%	Mkombozi	Improved	2	Kayenze (Tz)	1.24	-16.31	-20.69	50.00
Z68	50%	Mkombozi	Improved	3	Kayenze (Tz)	0.68	-54.12	-56.52	40.00
Z68	50%	Mkombozi	Improved	4	Kayenze (Tz)	1.47	-0.16	-5.38	43.33
Z68	50%	Mkombozi	Improved	5	Kayenze (Tz)	1.02	-31.26	-34.86	43.33
Z68	50%	Mkombozi	Improved	6	Kayenze (Tz)	1.04	-29.51	-33.20	NA
Z68	50%	Mkombozi	Improved	7	Kayenze (Tz)	2.58	74.72	65.58	NA
Z68	50%	Mkombozi	Improved	8	Kayenze (Tz)	1.96	32.65	25.71	NA
C2	100%	Mkombozi	Improved	1	Kayenze (Tz)	1.15	-31.10	-48.45	43.33
C2	100%	Mkombozi	Improved	2	Kayenze (Tz)	2.15	28.70	-3.72	3.33
C2	100%	Mkombozi	Improved	3	Kayenze (Tz)	1.15	-31.14	-48.48	56.67
C2	100%	Mkombozi	Improved	4	Kayenze (Tz)	0.80	-52.37	-64.36	66.67
C2	100%	Mkombozi	Improved	5	Kayenze (Tz)	1.61	-3.31	-27.66	20.00
C2	100%	Mkombozi	Improved	6	Kayenze (Tz)	0.87	-48.07	-61.15	NA
C2	100%	Mkombozi	Improved	7	Kayenze (Tz)	1.82	8.87	-18.55	NA
C2	100%	Mkombozi	Improved	8	Kayenze (Tz)	1.57	-5.67	-29.43	NA
C3	100%	Mkombozi	Improved	1	Kayenze (Tz)	1.17	-30.20	-47.78	16.67
C3	100%	Mkombozi	Improved	2	Kayenze (Tz)	1.62	-3.00	-27.43	6.67
C3	100%	Mkombozi	Improved	3	Kayenze (Tz)	1.56	-6.65	-30.16	6.67
C3	100%	Mkombozi	Improved	4	Kayenze (Tz)	1.47	-12.00	-34.16	86.67
C3	100%	Mkombozi	Improved	5	Kayenze (Tz)	2.64	58.33	18.45	66.67
C3	100%	Mkombozi	Improved	6	Kayenze (Tz)	1.77	6.31	-20.47	NA
C3	100%	Mkombozi	Improved	7	Kayenze (Tz)	1.87	12.16	-16.09	NA
C3	100%	Mkombozi	Improved	8	Kayenze (Tz)	0.91	-45.26	-59.05	NA
Ca	100%	Mkombozi	Improved	1	Kayenze (Tz)	0.65	-61.35	-71.09	40.00
Ca	100%	Mkombozi	Improved	2	Kayenze (Tz)	3.73	123.63	67.31	33.33
Ca	100%	Mkombozi	Improved	3	Kayenze (Tz)	3.92	134.77	75.64	23.33
Ca	100%	Mkombozi	Improved	4	Kayenze (Tz)	2.92	74.75	30.74	6.67
Ca	100%	Mkombozi	Improved	5	Kayenze (Tz)	0.78	-53.39	-65.13	33.33
Ca	100%	Mkombozi	Improved	6	Kayenze (Tz)	2.66	59.46	19.30	NA
Ca	100%	Mkombozi	Improved	7	Kayenze (Tz)	0.78	-53.14	-64.94	NA
Ca	100%	Mkombozi	Improved	8	Kayenze (Tz)	2.41	44.60	8.18	NA
No	100%	Mkombozi	Improved	1	Kayenze (Tz)	1.11	-33.58	-50.31	60.00
No	100%	Mkombozi	Improved	2	Kayenze (Tz)	2.22	33.01	-0.49	63.33
No	100%	Mkombozi	Improved	3	Kayenze (Tz)	1.74	4.31	-21.96	26.67
No	100%	Mkombozi	Improved	4	Kayenze (Tz)	2.06	23.33	-7.74	23.33
No	100%	Mkombozi	Improved	5	Kayenze (Tz)	1.74	4.17	-22.07	63.33
No	100%	Mkombozi	Improved	6	Kayenze (Tz)	1.51	-9.78	-32.51	NA
No	100%	Mkombozi	Improved	7	Kayenze (Tz)	1.77	5.75	-20.88	NA
No	100%	Mkombozi	Improved	8	Kayenze (Tz)	1.22	-27.20	-45.54	NA
Z17	100%	Mkombozi	Improved	1	Kayenze (Tz)	0.93	-44.13	-58.20	30.00
Z17	100%	Mkombozi	Improved	2	Kayenze (Tz)	1.49	-10.58	-33.10	26.67
Z17	100%	Mkombozi	Improved	3	Kayenze (Tz)	2.13	27.54	-4.58	20.00
Z17	100%	Mkombozi	Improved	4	Kayenze (Tz)	NA	NA	NA	NA
Z17	100%	Mkombozi	Improved	5	Kayenze (Tz)	2.05	22.60	-8.28	20.00
Z17	100%	Mkombozi	Improved	6	Kayenze (Tz)	1.47	-12.17	-34.29	NA
Z17	100%	Mkombozi	Improved	7	Kayenze (Tz)	1.80	8.02	-19.19	NA
Z17	100%	Mkombozi	Improved	8	Kayenze (Tz)	1.93	15.34	-13.71	NA
Z19	100%	Mkombozi	Improved	1	Kayenze (Tz)	0.73	-56.22	-67.25	30.00
Z19	100%	Mkombozi	Improved	2	Kayenze (Tz)	2.64	58.18	18.34	60.00
Z19	100%	Mkombozi	Improved	3	Kayenze (Tz)	2.64	58.09	18.27	66.67
Z19	100%	Mkombozi	Improved	4	Kayenze (Tz)	0.69	-58.84	-69.21	40.00
Z19	100%	Mkombozi	Improved	5	Kayenze (Tz)	1.36	-18.78	-39.24	83.33
Z19	100%	Mkombozi	Improved	6	Kayenze (Tz)	1.79	7.35	-19.69	NA
Z19	100%	Mkombozi	Improved	7	Kayenze (Tz)	NA	NA	NA	NA
Z19	100%	Mkombozi	Improved	8	Kayenze (Tz)	NA	NA	NA	NA
Z43	100%	Mkombozi	Improved	1	Kayenze (Tz)	0.68	-59.37	-69.60	3.33
Z43	100%	Mkombozi	Improved	2	Kayenze (Tz)	1.15	-31.16	-48.50	26.67
Z43	100%	Mkombozi	Improved	3	Kayenze (Tz)	1.46	-12.27	-34.36	66.67
Z43	100%	Mkombozi	Improved	4	Kayenze (Tz)	0.28	-83.30	-87.51	3.33
Z43	100%	Mkombozi	Improved	5	Kayenze (Tz)	1.48	-11.23	-33.59	40.00
Z43	100%	Mkombozi	Improved	6	Kayenze (Tz)	1.34	-19.91	-40.08	NA
Z43	100%	Mkombozi	Improved	7	Kayenze (Tz)	1.70	1.56	-24.02	NA
Z43	100%	Mkombozi	Improved	8	Kayenze (Tz)	1.94	16.46	-12.87	NA
Z68	100%	Mkombozi	Improved	1	Kayenze (Tz)	1.92	15.04	-13.94	6.67
Z68	100%	Mkombozi	Improved	2	Kayenze (Tz)	1.89	13.34	-15.21	16.67
Z68	100%	Mkombozi	Improved	3	Kayenze (Tz)	2.59	55.26	16.15	30.00
Z68	100%	Mkombozi	Improved	4	Kayenze (Tz)	0.98	-41.38	-56.15	50.00
Z68	100%	Mkombozi	Improved	5	Kayenze (Tz)	1.28	-23.38	-42.68	30.00
Z68	100%	Mkombozi	Improved	6	Kayenze (Tz)	0.73	-56.26	-67.28	NA
Z68	100%	Mkombozi	Improved	7	Kayenze (Tz)	1.50	-10.30	-32.89	NA
Z68	100%	Mkombozi	Improved	8	Kayenze (Tz)	0.78	-53.49	-65.21	NA
C2	0%	Mzao	Local	1	Kayenze (Tz)	3.31	24.98	59.78	30.00
C2	0%	Mzao	Local	2	Kayenze (Tz)	2.23	-15.98	7.41	66.67
C2	0%	Mzao	Local	3	Kayenze (Tz)	6.57	148.08	217.16	60.00
C2	0%	Mzao	Local	4	Kayenze (Tz)	2.98	12.49	43.81	13.33
C2	0%	Mzao	Local	5	Kayenze (Tz)	2.80	5.70	35.13	0.00
C2	0%	Mzao	Local	6	Kayenze (Tz)	1.97	-25.56	-4.83	NA
C2	0%	Mzao	Local	7	Kayenze (Tz)	2.52	-4.82	21.68	NA
C2	0%	Mzao	Local	8	Kayenze (Tz)	6.19	133.84	198.95	NA
C3	0%	Mzao	Local	1	Kayenze (Tz)	3.05	14.98	46.99	30.00
C3	0%	Mzao	Local	2	Kayenze (Tz)	3.21	21.37	55.16	46.67
C3	0%	Mzao	Local	3	Kayenze (Tz)	1.31	-50.72	-37.00	30.00
C3	0%	Mzao	Local	4	Kayenze (Tz)	1.19	-54.95	-42.41	40.00
C3	0%	Mzao	Local	5	Kayenze (Tz)	1.05	-60.20	-49.11	36.67
C3	0%	Mzao	Local	6	Kayenze (Tz)	0.82	-68.94	-60.30	NA
C3	0%	Mzao	Local	7	Kayenze (Tz)	1.79	-32.39	-13.56	NA
C3	0%	Mzao	Local	8	Kayenze (Tz)	1.22	-53.83	-40.97	NA
Ca	0%	Mzao	Local	1	Kayenze (Tz)	2.40	-9.25	16.02	80.00
Ca	0%	Mzao	Local	2	Kayenze (Tz)	1.94	-26.78	-6.40	13.33
Ca	0%	Mzao	Local	3	Kayenze (Tz)	2.63	-0.74	26.90	30.00
Ca	0%	Mzao	Local	4	Kayenze (Tz)	2.35	-11.13	13.61	43.33
Ca	0%	Mzao	Local	5	Kayenze (Tz)	1.04	-60.84	-49.93	6.67
Ca	0%	Mzao	Local	6	Kayenze (Tz)	2.00	-24.58	-3.57	NA
Ca	0%	Mzao	Local	7	Kayenze (Tz)	2.99	12.83	44.24	NA
Ca	0%	Mzao	Local	8	Kayenze (Tz)	1.23	-53.74	-40.87	NA
No	0%	Mzao	Local	1	Kayenze (Tz)	1.21	-54.31	-41.59	63.33
No	0%	Mzao	Local	2	Kayenze (Tz)	2.11	-20.35	1.83	40.00
No	0%	Mzao	Local	3	Kayenze (Tz)	3.85	45.19	85.61	26.67
No	0%	Mzao	Local	4	Kayenze (Tz)	2.54	-4.00	22.73	3.33
No	0%	Mzao	Local	5	Kayenze (Tz)	1.16	-56.18	-43.97	0.00
No	0%	Mzao	Local	6	Kayenze (Tz)	3.56	34.24	71.61	NA
No	0%	Mzao	Local	7	Kayenze (Tz)	5.65	113.22	172.58	NA
No	0%	Mzao	Local	8	Kayenze (Tz)	1.12	-57.80	-46.05	NA
Z17	0%	Mzao	Local	1	Kayenze (Tz)	1.47	-44.37	-28.88	13.33
Z17	0%	Mzao	Local	2	Kayenze (Tz)	2.26	-14.79	8.94	13.33
Z17	0%	Mzao	Local	3	Kayenze (Tz)	3.73	40.89	80.12	93.33
Z17	0%	Mzao	Local	4	Kayenze (Tz)	1.80	-31.99	-13.05	33.33
Z17	0%	Mzao	Local	5	Kayenze (Tz)	3.22	21.40	55.20	16.67
Z17	0%	Mzao	Local	6	Kayenze (Tz)	2.82	6.54	36.20	NA
Z17	0%	Mzao	Local	7	Kayenze (Tz)	2.31	-12.78	11.51	NA
Z17	0%	Mzao	Local	8	Kayenze (Tz)	1.83	-30.99	-11.78	NA
Z19	0%	Mzao	Local	1	Kayenze (Tz)	0.61	-77.08	-70.70	6.67
Z19	0%	Mzao	Local	2	Kayenze (Tz)	3.55	34.00	71.31	26.67
Z19	0%	Mzao	Local	3	Kayenze (Tz)	2.58	-2.44	24.73	26.67
Z19	0%	Mzao	Local	4	Kayenze (Tz)	1.62	-38.80	-21.76	23.33
Z19	0%	Mzao	Local	5	Kayenze (Tz)	0.92	-65.36	-55.71	26.67
Z19	0%	Mzao	Local	6	Kayenze (Tz)	2.22	-16.29	7.02	NA
Z19	0%	Mzao	Local	7	Kayenze (Tz)	NA	NA	NA	NA
Z19	0%	Mzao	Local	8	Kayenze (Tz)	NA	NA	NA	NA
Z43	0%	Mzao	Local	1	Kayenze (Tz)	2.12	-20.14	2.10	30.00
Z43	0%	Mzao	Local	2	Kayenze (Tz)	4.35	64.21	109.93	56.67
Z43	0%	Mzao	Local	3	Kayenze (Tz)	2.41	-9.17	16.12	26.67
Z43	0%	Mzao	Local	4	Kayenze (Tz)	1.95	-26.34	-5.83	60.00
Z43	0%	Mzao	Local	5	Kayenze (Tz)	3.34	26.12	61.23	13.33
Z43	0%	Mzao	Local	6	Kayenze (Tz)	0.90	-66.21	-56.80	NA
Z43	0%	Mzao	Local	7	Kayenze (Tz)	3.13	18.06	50.93	NA
Z43	0%	Mzao	Local	8	Kayenze (Tz)	3.16	19.41	52.66	NA
Z68	0%	Mzao	Local	1	Kayenze (Tz)	1.43	-46.06	-31.04	16.67
Z68	0%	Mzao	Local	2	Kayenze (Tz)	1.10	-58.51	-46.96	66.67
Z68	0%	Mzao	Local	3	Kayenze (Tz)	4.07	53.49	96.23	6.67
Z68	0%	Mzao	Local	4	Kayenze (Tz)	1.19	-55.25	-42.80	10.00
Z68	0%	Mzao	Local	5	Kayenze (Tz)	4.03	51.98	94.30	43.33
Z68	0%	Mzao	Local	6	Kayenze (Tz)	2.03	-23.47	-2.17	NA
Z68	0%	Mzao	Local	7	Kayenze (Tz)	5.76	117.43	177.97	NA
Z68	0%	Mzao	Local	8	Kayenze (Tz)	1.10	-58.65	-47.14	NA
C2	50%	Mzao	Local	1	Kayenze (Tz)	0.43	-86.60	-86.14	6.67
C2	50%	Mzao	Local	2	Kayenze (Tz)	1.85	-42.00	-40.01	13.33
C2	50%	Mzao	Local	3	Kayenze (Tz)	2.59	-18.89	-16.11	83.33
C2	50%	Mzao	Local	4	Kayenze (Tz)	3.31	3.92	7.49	56.67
C2	50%	Mzao	Local	5	Kayenze (Tz)	2.18	-31.76	-29.41	6.67
C2	50%	Mzao	Local	6	Kayenze (Tz)	2.46	-22.79	-20.14	NA
C2	50%	Mzao	Local	7	Kayenze (Tz)	4.66	46.28	51.30	NA
C2	50%	Mzao	Local	8	Kayenze (Tz)	3.42	7.15	10.83	NA
C3	50%	Mzao	Local	1	Kayenze (Tz)	3.05	-4.27	-0.99	3.33
C3	50%	Mzao	Local	2	Kayenze (Tz)	3.57	12.15	15.99	26.67
C3	50%	Mzao	Local	3	Kayenze (Tz)	3.20	0.47	3.92	40.00
C3	50%	Mzao	Local	4	Kayenze (Tz)	4.58	43.78	48.72	36.67
C3	50%	Mzao	Local	5	Kayenze (Tz)	2.55	-20.07	-17.32	33.33
C3	50%	Mzao	Local	6	Kayenze (Tz)	1.53	-51.86	-50.21	NA
C3	50%	Mzao	Local	7	Kayenze (Tz)	1.88	-41.03	-39.01	NA
C3	50%	Mzao	Local	8	Kayenze (Tz)	5.81	82.26	88.51	NA
Ca	50%	Mzao	Local	1	Kayenze (Tz)	3.61	13.40	17.29	36.67
Ca	50%	Mzao	Local	2	Kayenze (Tz)	5.25	64.62	70.27	3.33
Ca	50%	Mzao	Local	3	Kayenze (Tz)	2.26	-29.22	-26.79	86.67
Ca	50%	Mzao	Local	4	Kayenze (Tz)	0.95	-70.07	-69.04	16.67
Ca	50%	Mzao	Local	5	Kayenze (Tz)	2.40	-24.58	-22.00	46.67
Ca	50%	Mzao	Local	6	Kayenze (Tz)	2.25	-29.28	-26.86	NA
Ca	50%	Mzao	Local	7	Kayenze (Tz)	4.11	28.92	33.34	NA
Ca	50%	Mzao	Local	8	Kayenze (Tz)	3.81	19.67	23.78	NA
No	50%	Mzao	Local	1	Kayenze (Tz)	3.67	15.26	19.21	30.00
No	50%	Mzao	Local	2	Kayenze (Tz)	2.25	-29.43	-27.01	33.33
No	50%	Mzao	Local	3	Kayenze (Tz)	3.52	10.49	14.28	26.67
No	50%	Mzao	Local	4	Kayenze (Tz)	3.06	-3.96	-0.66	33.33
No	50%	Mzao	Local	5	Kayenze (Tz)	2.03	-36.20	-34.01	66.67
No	50%	Mzao	Local	6	Kayenze (Tz)	4.22	32.41	36.95	NA
No	50%	Mzao	Local	7	Kayenze (Tz)	2.78	-12.77	-9.78	NA
No	50%	Mzao	Local	8	Kayenze (Tz)	3.96	24.20	28.46	NA
Z17	50%	Mzao	Local	1	Kayenze (Tz)	1.22	-61.83	-60.52	10.00
Z17	50%	Mzao	Local	2	Kayenze (Tz)	2.21	-30.63	-28.25	40.00
Z17	50%	Mzao	Local	3	Kayenze (Tz)	3.72	16.60	20.61	26.67
Z17	50%	Mzao	Local	4	Kayenze (Tz)	3.03	-4.82	-1.56	76.67
Z17	50%	Mzao	Local	5	Kayenze (Tz)	5.59	75.40	81.42	33.33
Z17	50%	Mzao	Local	6	Kayenze (Tz)	2.07	-34.93	-32.70	NA
Z17	50%	Mzao	Local	7	Kayenze (Tz)	1.95	-38.87	-36.77	NA
Z17	50%	Mzao	Local	8	Kayenze (Tz)	1.57	-50.87	-49.18	NA
Z19	50%	Mzao	Local	1	Kayenze (Tz)	2.11	-33.83	-31.56	26.67
Z19	50%	Mzao	Local	2	Kayenze (Tz)	2.51	-21.37	-18.67	36.67
Z19	50%	Mzao	Local	3	Kayenze (Tz)	3.23	1.30	4.78	6.67
Z19	50%	Mzao	Local	4	Kayenze (Tz)	1.79	-43.93	-42.01	40.00
Z19	50%	Mzao	Local	5	Kayenze (Tz)	2.51	-21.30	-18.60	16.67
Z19	50%	Mzao	Local	6	Kayenze (Tz)	1.19	-62.79	-61.52	NA
Z19	50%	Mzao	Local	7	Kayenze (Tz)	NA	NA	NA	NA
Z19	50%	Mzao	Local	8	Kayenze (Tz)	NA	NA	NA	NA
Z43	50%	Mzao	Local	1	Kayenze (Tz)	2.38	-25.40	-22.84	46.67
Z43	50%	Mzao	Local	2	Kayenze (Tz)	1.64	-48.70	-46.94	40.00
Z43	50%	Mzao	Local	3	Kayenze (Tz)	2.57	-19.27	-16.50	53.33
Z43	50%	Mzao	Local	4	Kayenze (Tz)	2.13	-33.06	-30.76	70.00
Z43	50%	Mzao	Local	5	Kayenze (Tz)	2.45	-23.16	-20.52	53.33
Z43	50%	Mzao	Local	6	Kayenze (Tz)	2.59	-18.72	-15.93	NA
Z43	50%	Mzao	Local	7	Kayenze (Tz)	3.99	25.15	29.45	NA
Z43	50%	Mzao	Local	8	Kayenze (Tz)	4.26	33.61	38.20	NA
Z68	50%	Mzao	Local	1	Kayenze (Tz)	0.11	-96.47	-96.35	20.00
Z68	50%	Mzao	Local	2	Kayenze (Tz)	2.33	-27.05	-24.55	40.00
Z68	50%	Mzao	Local	3	Kayenze (Tz)	1.84	-42.17	-40.19	16.67
Z68	50%	Mzao	Local	4	Kayenze (Tz)	2.40	-24.60	-22.01	6.67
Z68	50%	Mzao	Local	5	Kayenze (Tz)	3.39	6.21	9.86	30.00
Z68	50%	Mzao	Local	6	Kayenze (Tz)	3.35	5.11	8.72	NA
Z68	50%	Mzao	Local	7	Kayenze (Tz)	3.05	-4.30	-1.02	NA
Z68	50%	Mzao	Local	8	Kayenze (Tz)	1.66	-47.99	-46.21	NA
C2	100%	Mzao	Local	1	Kayenze (Tz)	4.05	29.10	54.97	0.00
C2	100%	Mzao	Local	2	Kayenze (Tz)	1.16	-63.12	-55.73	30.00
C2	100%	Mzao	Local	3	Kayenze (Tz)	1.95	-37.99	-25.57	50.00
C2	100%	Mzao	Local	4	Kayenze (Tz)	2.73	-13.20	4.20	73.33
C2	100%	Mzao	Local	5	Kayenze (Tz)	2.20	-30.11	-16.11	3.33
C2	100%	Mzao	Local	6	Kayenze (Tz)	2.51	-20.11	-4.10	NA
C2	100%	Mzao	Local	7	Kayenze (Tz)	2.15	-31.47	-17.73	NA
C2	100%	Mzao	Local	8	Kayenze (Tz)	3.14	0.07	20.12	NA
C3	100%	Mzao	Local	1	Kayenze (Tz)	0.85	-72.99	-67.58	16.67
C3	100%	Mzao	Local	2	Kayenze (Tz)	2.66	-15.43	1.52	6.67
C3	100%	Mzao	Local	3	Kayenze (Tz)	1.64	-47.91	-37.47	20.00
C3	100%	Mzao	Local	4	Kayenze (Tz)	3.54	12.71	35.30	40.00
C3	100%	Mzao	Local	5	Kayenze (Tz)	1.34	-57.40	-48.86	6.67
C3	100%	Mzao	Local	6	Kayenze (Tz)	2.00	-36.23	-23.44	NA
C3	100%	Mzao	Local	7	Kayenze (Tz)	2.38	-24.08	-8.87	NA
C3	100%	Mzao	Local	8	Kayenze (Tz)	3.01	-4.19	15.01	NA
Ca	100%	Mzao	Local	1	Kayenze (Tz)	1.37	-56.27	-47.50	33.33
Ca	100%	Mzao	Local	2	Kayenze (Tz)	1.78	-43.45	-32.12	46.67
Ca	100%	Mzao	Local	3	Kayenze (Tz)	1.89	-39.98	-27.95	10.00
Ca	100%	Mzao	Local	4	Kayenze (Tz)	5.51	75.57	110.76	60.00
Ca	100%	Mzao	Local	5	Kayenze (Tz)	2.86	-8.98	9.26	33.33
Ca	100%	Mzao	Local	6	Kayenze (Tz)	3.51	11.60	33.96	NA
Ca	100%	Mzao	Local	7	Kayenze (Tz)	1.78	-43.48	-32.16	NA
Ca	100%	Mzao	Local	8	Kayenze (Tz)	2.24	-28.56	-14.24	NA
No	100%	Mzao	Local	1	Kayenze (Tz)	3.87	23.11	47.79	10.00
No	100%	Mzao	Local	2	Kayenze (Tz)	1.31	-58.41	-50.07	13.33
No	100%	Mzao	Local	3	Kayenze (Tz)	3.07	-2.31	17.27	50.00
No	100%	Mzao	Local	4	Kayenze (Tz)	6.22	98.11	137.81	30.00
No	100%	Mzao	Local	5	Kayenze (Tz)	1.09	-65.23	-58.26	26.67
No	100%	Mzao	Local	6	Kayenze (Tz)	3.65	16.06	39.31	NA
No	100%	Mzao	Local	7	Kayenze (Tz)	4.16	32.48	59.02	NA
No	100%	Mzao	Local	8	Kayenze (Tz)	1.77	-43.80	-32.54	NA
Z17	100%	Mzao	Local	1	Kayenze (Tz)	1.42	-54.88	-45.84	6.67
Z17	100%	Mzao	Local	2	Kayenze (Tz)	5.90	87.69	125.31	16.67
Z17	100%	Mzao	Local	3	Kayenze (Tz)	1.53	-51.31	-41.55	46.67
Z17	100%	Mzao	Local	4	Kayenze (Tz)	2.96	-5.79	13.08	46.67
Z17	100%	Mzao	Local	5	Kayenze (Tz)	1.33	-57.81	-49.36	6.67
Z17	100%	Mzao	Local	6	Kayenze (Tz)	1.88	-40.23	-28.25	NA
Z17	100%	Mzao	Local	7	Kayenze (Tz)	2.77	-11.94	5.71	NA
Z17	100%	Mzao	Local	8	Kayenze (Tz)	3.34	6.26	27.56	NA
Z19	100%	Mzao	Local	1	Kayenze (Tz)	2.51	-19.99	-3.95	0.00
Z19	100%	Mzao	Local	2	Kayenze (Tz)	2.61	-16.98	-0.34	26.67
Z19	100%	Mzao	Local	3	Kayenze (Tz)	2.76	-12.12	5.49	33.33
Z19	100%	Mzao	Local	4	Kayenze (Tz)	1.89	-39.78	-27.72	10.00
Z19	100%	Mzao	Local	5	Kayenze (Tz)	2.56	-18.65	-2.35	40.00
Z19	100%	Mzao	Local	6	Kayenze (Tz)	1.52	-51.49	-41.77	NA
Z19	100%	Mzao	Local	7	Kayenze (Tz)	NA	NA	NA	NA
Z19	100%	Mzao	Local	8	Kayenze (Tz)	NA	NA	NA	NA
Z43	100%	Mzao	Local	1	Kayenze (Tz)	2.95	-6.21	12.59	66.67
Z43	100%	Mzao	Local	2	Kayenze (Tz)	2.07	-34.17	-20.98	10.00
Z43	100%	Mzao	Local	3	Kayenze (Tz)	3.18	1.37	21.68	10.00
Z43	100%	Mzao	Local	4	Kayenze (Tz)	3.11	-1.09	18.74	16.67
Z43	100%	Mzao	Local	5	Kayenze (Tz)	1.78	-43.37	-32.02	76.67
Z43	100%	Mzao	Local	6	Kayenze (Tz)	1.40	-55.34	-46.39	NA
Z43	100%	Mzao	Local	7	Kayenze (Tz)	5.42	72.41	106.96	NA
Z43	100%	Mzao	Local	8	Kayenze (Tz)	5.73	82.33	118.88	NA
Z68	100%	Mzao	Local	1	Kayenze (Tz)	2.10	-33.25	-19.87	0.00
Z68	100%	Mzao	Local	2	Kayenze (Tz)	1.01	-67.82	-61.37	6.67
Z68	100%	Mzao	Local	3	Kayenze (Tz)	2.10	-33.23	-19.85	66.67
Z68	100%	Mzao	Local	4	Kayenze (Tz)	3.75	19.40	43.33	16.67
Z68	100%	Mzao	Local	5	Kayenze (Tz)	2.28	-27.26	-12.69	23.33
Z68	100%	Mzao	Local	6	Kayenze (Tz)	3.26	3.90	24.73	NA
Z68	100%	Mzao	Local	7	Kayenze (Tz)	2.45	-22.04	-6.41	NA
Z68	100%	Mzao	Local	8	Kayenze (Tz)	3.67	16.76	40.16	NA
C2	0%	Mkombozi	Improved	1	Kijuka (Tz)	3.40	304.48	720.30	86.67
C2	0%	Mkombozi	Improved	2	Kijuka (Tz)	0.74	-11.97	78.54	60.00
C2	0%	Mkombozi	Improved	3	Kijuka (Tz)	0.78	-7.60	87.38	83.33
C2	0%	Mkombozi	Improved	4	Kijuka (Tz)	0.86	2.65	108.18	40.00
C2	0%	Mkombozi	Improved	5	Kijuka (Tz)	1.00	18.52	140.36	53.33
C2	0%	Mkombozi	Improved	6	Kijuka (Tz)	3.50	315.78	743.22	NA
C2	0%	Mkombozi	Improved	7	Kijuka (Tz)	0.18	-78.59	-56.57	NA
C2	0%	Mkombozi	Improved	8	Kijuka (Tz)	2.00	137.93	382.53	NA
C3	0%	Mkombozi	Improved	1	Kijuka (Tz)	0.44	-47.78	5.92	56.67
C3	0%	Mkombozi	Improved	2	Kijuka (Tz)	0.18	-78.74	-56.87	53.33
C3	0%	Mkombozi	Improved	3	Kijuka (Tz)	0.98	16.98	137.24	33.33
C3	0%	Mkombozi	Improved	4	Kijuka (Tz)	1.57	86.77	278.79	90.00
C3	0%	Mkombozi	Improved	5	Kijuka (Tz)	0.38	-54.94	-8.62	46.67
C3	0%	Mkombozi	Improved	6	Kijuka (Tz)	0.05	-94.05	-87.94	NA
C3	0%	Mkombozi	Improved	7	Kijuka (Tz)	0.68	-18.59	65.09	NA
C3	0%	Mkombozi	Improved	8	Kijuka (Tz)	0.46	-45.53	10.47	NA
Ca	0%	Mkombozi	Improved	1	Kijuka (Tz)	0.26	-68.97	-37.07	93.33
Ca	0%	Mkombozi	Improved	2	Kijuka (Tz)	0.75	-11.02	80.47	56.67
Ca	0%	Mkombozi	Improved	3	Kijuka (Tz)	0.09	-89.03	-77.75	20.00
Ca	0%	Mkombozi	Improved	4	Kijuka (Tz)	0.16	-81.36	-62.20	96.67
Ca	0%	Mkombozi	Improved	5	Kijuka (Tz)	0.34	-59.63	-18.12	50.00
Ca	0%	Mkombozi	Improved	6	Kijuka (Tz)	0.25	-70.26	-39.68	NA
Ca	0%	Mkombozi	Improved	7	Kijuka (Tz)	0.89	6.32	115.63	NA
Ca	0%	Mkombozi	Improved	8	Kijuka (Tz)	0.58	-31.60	38.73	NA
No	0%	Mkombozi	Improved	1	Kijuka (Tz)	0.92	9.45	121.96	60.00
No	0%	Mkombozi	Improved	2	Kijuka (Tz)	1.88	123.50	353.28	46.67
No	0%	Mkombozi	Improved	3	Kijuka (Tz)	0.95	12.42	128.00	56.67
No	0%	Mkombozi	Improved	4	Kijuka (Tz)	0.04	-95.24	-90.35	33.33
No	0%	Mkombozi	Improved	5	Kijuka (Tz)	0.53	-36.95	27.87	90.00
No	0%	Mkombozi	Improved	6	Kijuka (Tz)	1.43	69.52	243.80	NA
No	0%	Mkombozi	Improved	7	Kijuka (Tz)	0.20	-76.80	-52.95	NA
No	0%	Mkombozi	Improved	8	Kijuka (Tz)	0.79	-5.90	90.84	NA
Z17	0%	Mkombozi	Improved	1	Kijuka (Tz)	1.05	25.34	154.19	53.33
Z17	0%	Mkombozi	Improved	2	Kijuka (Tz)	0.95	13.13	129.44	23.33
Z17	0%	Mkombozi	Improved	3	Kijuka (Tz)	1.57	86.77	278.79	6.67
Z17	0%	Mkombozi	Improved	4	Kijuka (Tz)	0.24	-71.91	-43.03	36.67
Z17	0%	Mkombozi	Improved	5	Kijuka (Tz)	0.49	-42.15	17.32	3.33
Z17	0%	Mkombozi	Improved	6	Kijuka (Tz)	0.55	-34.45	32.94	NA
Z17	0%	Mkombozi	Improved	7	Kijuka (Tz)	0.45	-46.86	7.77	NA
Z17	0%	Mkombozi	Improved	8	Kijuka (Tz)	1.79	113.09	332.17	NA
Z19	0%	Mkombozi	Improved	1	Kijuka (Tz)	1.17	39.19	182.28	23.33
Z19	0%	Mkombozi	Improved	2	Kijuka (Tz)	1.31	55.99	216.36	60.00
Z19	0%	Mkombozi	Improved	3	Kijuka (Tz)	0.54	-35.86	30.08	10.00
Z19	0%	Mkombozi	Improved	4	Kijuka (Tz)	0.41	-51.22	-1.08	83.33
Z19	0%	Mkombozi	Improved	5	Kijuka (Tz)	0.64	-24.16	53.81	3.33
Z19	0%	Mkombozi	Improved	6	Kijuka (Tz)	0.14	-83.94	-67.43	NA
Z19	0%	Mkombozi	Improved	7	Kijuka (Tz)	NA	NA	NA	NA
Z19	0%	Mkombozi	Improved	8	Kijuka (Tz)	NA	NA	NA	NA
Z43	0%	Mkombozi	Improved	1	Kijuka (Tz)	0.39	-53.08	-4.85	3.33
Z43	0%	Mkombozi	Improved	2	Kijuka (Tz)	0.74	-12.09	78.30	36.67
Z43	0%	Mkombozi	Improved	3	Kijuka (Tz)	0.42	-49.92	1.57	76.67
Z43	0%	Mkombozi	Improved	4	Kijuka (Tz)	0.64	-23.51	55.13	86.67
Z43	0%	Mkombozi	Improved	5	Kijuka (Tz)	0.42	-49.84	1.73	16.67
Z43	0%	Mkombozi	Improved	6	Kijuka (Tz)	NA	NA	NA	NA
Z43	0%	Mkombozi	Improved	7	Kijuka (Tz)	0.12	-86.02	-71.65	NA
Z43	0%	Mkombozi	Improved	8	Kijuka (Tz)	0.32	-61.93	-22.79	NA
Z68	0%	Mkombozi	Improved	1	Kijuka (Tz)	0.25	-70.73	-40.65	80.00
Z68	0%	Mkombozi	Improved	2	Kijuka (Tz)	1.00	18.49	140.30	53.33
Z68	0%	Mkombozi	Improved	3	Kijuka (Tz)	0.42	-49.87	1.68	80.00
Z68	0%	Mkombozi	Improved	4	Kijuka (Tz)	0.60	-28.23	45.56	63.33
Z68	0%	Mkombozi	Improved	5	Kijuka (Tz)	0.29	-65.50	-30.03	46.67
Z68	0%	Mkombozi	Improved	6	Kijuka (Tz)	1.23	45.73	195.55	NA
Z68	0%	Mkombozi	Improved	7	Kijuka (Tz)	0.03	-96.03	-91.96	NA
Z68	0%	Mkombozi	Improved	8	Kijuka (Tz)	0.92	9.15	121.36	NA
C2	50%	Mkombozi	Improved	1	Kijuka (Tz)	0.55	-17.78	-36.84	13.33
C2	50%	Mkombozi	Improved	2	Kijuka (Tz)	1.61	141.50	85.52	26.67
C2	50%	Mkombozi	Improved	3	Kijuka (Tz)	0.43	-35.82	-50.69	13.33
C2	50%	Mkombozi	Improved	4	Kijuka (Tz)	0.52	-22.59	-40.53	86.67
C2	50%	Mkombozi	Improved	5	Kijuka (Tz)	1.07	60.83	23.55	3.33
C2	50%	Mkombozi	Improved	6	Kijuka (Tz)	0.39	-42.13	-55.54	NA
C2	50%	Mkombozi	Improved	7	Kijuka (Tz)	0.27	-59.04	-68.53	NA
C2	50%	Mkombozi	Improved	8	Kijuka (Tz)	0.83	25.26	-3.78	NA
C3	50%	Mkombozi	Improved	1	Kijuka (Tz)	0.70	5.80	-18.72	53.33
C3	50%	Mkombozi	Improved	2	Kijuka (Tz)	1.22	82.63	40.29	93.33
C3	50%	Mkombozi	Improved	3	Kijuka (Tz)	0.26	-60.42	-69.59	56.67
C3	50%	Mkombozi	Improved	4	Kijuka (Tz)	0.94	40.97	8.29	53.33
C3	50%	Mkombozi	Improved	5	Kijuka (Tz)	0.41	-38.00	-52.37	33.33
C3	50%	Mkombozi	Improved	6	Kijuka (Tz)	0.27	-58.92	-68.44	NA
C3	50%	Mkombozi	Improved	7	Kijuka (Tz)	0.29	-56.41	-66.51	NA
C3	50%	Mkombozi	Improved	8	Kijuka (Tz)	1.44	116.07	65.99	NA
Ca	50%	Mkombozi	Improved	1	Kijuka (Tz)	0.89	33.02	2.19	16.67
Ca	50%	Mkombozi	Improved	2	Kijuka (Tz)	0.71	6.59	-18.11	76.67
Ca	50%	Mkombozi	Improved	3	Kijuka (Tz)	0.59	-12.07	-32.45	53.33
Ca	50%	Mkombozi	Improved	4	Kijuka (Tz)	1.06	59.45	22.49	60.00
Ca	50%	Mkombozi	Improved	5	Kijuka (Tz)	0.29	-55.91	-66.13	43.33
Ca	50%	Mkombozi	Improved	6	Kijuka (Tz)	1.33	99.41	53.19	NA
Ca	50%	Mkombozi	Improved	7	Kijuka (Tz)	0.55	-17.44	-36.57	NA
Ca	50%	Mkombozi	Improved	8	Kijuka (Tz)	1.52	128.32	75.40	NA
No	50%	Mkombozi	Improved	1	Kijuka (Tz)	0.90	35.91	4.40	60.00
No	50%	Mkombozi	Improved	2	Kijuka (Tz)	0.15	-77.45	-82.68	10.00
No	50%	Mkombozi	Improved	3	Kijuka (Tz)	0.45	-32.96	-48.50	70.00
No	50%	Mkombozi	Improved	4	Kijuka (Tz)	0.20	-70.06	-77.00	86.67
No	50%	Mkombozi	Improved	5	Kijuka (Tz)	2.00	200.62	130.94	53.33
No	50%	Mkombozi	Improved	6	Kijuka (Tz)	0.10	-84.97	-88.45	NA
No	50%	Mkombozi	Improved	7	Kijuka (Tz)	0.78	17.54	-9.70	NA
No	50%	Mkombozi	Improved	8	Kijuka (Tz)	0.74	11.38	-14.44	NA
Z17	50%	Mkombozi	Improved	1	Kijuka (Tz)	1.60	140.50	84.75	3.33
Z17	50%	Mkombozi	Improved	2	Kijuka (Tz)	0.19	-71.82	-78.35	96.67
Z17	50%	Mkombozi	Improved	3	Kijuka (Tz)	0.58	-12.28	-32.62	83.33
Z17	50%	Mkombozi	Improved	4	Kijuka (Tz)	0.78	16.49	-10.51	10.00
Z17	50%	Mkombozi	Improved	5	Kijuka (Tz)	1.57	136.36	81.57	23.33
Z17	50%	Mkombozi	Improved	6	Kijuka (Tz)	0.45	-33.11	-48.62	NA
Z17	50%	Mkombozi	Improved	7	Kijuka (Tz)	0.49	-27.10	-44.00	NA
Z17	50%	Mkombozi	Improved	8	Kijuka (Tz)	1.67	150.57	92.49	NA
Z19	50%	Mkombozi	Improved	1	Kijuka (Tz)	0.55	-17.01	-36.24	46.67
Z19	50%	Mkombozi	Improved	2	Kijuka (Tz)	0.92	37.53	5.65	46.67
Z19	50%	Mkombozi	Improved	3	Kijuka (Tz)	0.62	-7.56	-28.99	30.00
Z19	50%	Mkombozi	Improved	4	Kijuka (Tz)	0.48	-27.85	-44.58	63.33
Z19	50%	Mkombozi	Improved	5	Kijuka (Tz)	0.61	-7.71	-29.10	76.67
Z19	50%	Mkombozi	Improved	6	Kijuka (Tz)	0.37	-45.03	-57.77	NA
Z19	50%	Mkombozi	Improved	7	Kijuka (Tz)	NA	NA	NA	NA
Z19	50%	Mkombozi	Improved	8	Kijuka (Tz)	NA	NA	NA	NA
Z43	50%	Mkombozi	Improved	1	Kijuka (Tz)	0.82	23.40	-5.20	3.33
Z43	50%	Mkombozi	Improved	2	Kijuka (Tz)	1.10	65.79	27.36	83.33
Z43	50%	Mkombozi	Improved	3	Kijuka (Tz)	0.56	-15.58	-35.15	73.33
Z43	50%	Mkombozi	Improved	4	Kijuka (Tz)	0.44	-33.36	-48.81	56.67
Z43	50%	Mkombozi	Improved	5	Kijuka (Tz)	0.74	11.44	-14.39	50.00
Z43	50%	Mkombozi	Improved	6	Kijuka (Tz)	1.24	86.01	42.89	NA
Z43	50%	Mkombozi	Improved	7	Kijuka (Tz)	0.63	-4.74	-26.82	NA
Z43	50%	Mkombozi	Improved	8	Kijuka (Tz)	1.17	76.46	35.56	NA
Z68	50%	Mkombozi	Improved	1	Kijuka (Tz)	2.07	210.39	138.44	16.67
Z68	50%	Mkombozi	Improved	2	Kijuka (Tz)	1.10	65.59	27.21	73.33
Z68	50%	Mkombozi	Improved	3	Kijuka (Tz)	0.87	30.47	0.23	50.00
Z68	50%	Mkombozi	Improved	4	Kijuka (Tz)	1.55	132.98	78.98	0.00
Z68	50%	Mkombozi	Improved	5	Kijuka (Tz)	0.49	-26.35	-43.42	30.00
Z68	50%	Mkombozi	Improved	6	Kijuka (Tz)	0.95	42.64	9.58	NA
Z68	50%	Mkombozi	Improved	7	Kijuka (Tz)	1.09	63.09	25.28	NA
Z68	50%	Mkombozi	Improved	8	Kijuka (Tz)	1.95	192.80	124.93	NA
C2	100%	Mkombozi	Improved	1	Kijuka (Tz)	0.75	-5.91	6.65	63.33
C2	100%	Mkombozi	Improved	2	Kijuka (Tz)	0.85	6.38	20.58	23.33
C2	100%	Mkombozi	Improved	3	Kijuka (Tz)	0.02	-97.49	-97.16	26.67
C2	100%	Mkombozi	Improved	4	Kijuka (Tz)	0.56	-30.37	-21.08	100.00
C2	100%	Mkombozi	Improved	5	Kijuka (Tz)	0.39	-51.39	-44.90	30.00
C2	100%	Mkombozi	Improved	6	Kijuka (Tz)	0.35	-56.56	-50.76	NA
C2	100%	Mkombozi	Improved	7	Kijuka (Tz)	NA	NA	NA	NA
C2	100%	Mkombozi	Improved	8	Kijuka (Tz)	0.70	-12.56	-0.89	NA
C3	100%	Mkombozi	Improved	1	Kijuka (Tz)	1.17	47.30	66.96	56.67
C3	100%	Mkombozi	Improved	2	Kijuka (Tz)	0.58	-27.65	-18.00	16.67
C3	100%	Mkombozi	Improved	3	Kijuka (Tz)	0.52	-34.45	-25.70	43.33
C3	100%	Mkombozi	Improved	4	Kijuka (Tz)	0.92	14.79	30.11	13.33
C3	100%	Mkombozi	Improved	5	Kijuka (Tz)	0.94	18.43	34.23	36.67
C3	100%	Mkombozi	Improved	6	Kijuka (Tz)	0.90	13.22	28.33	NA
C3	100%	Mkombozi	Improved	7	Kijuka (Tz)	1.60	101.20	128.05	NA
C3	100%	Mkombozi	Improved	8	Kijuka (Tz)	0.37	-53.37	-47.15	NA
Ca	100%	Mkombozi	Improved	1	Kijuka (Tz)	0.39	-51.61	-45.15	26.67
Ca	100%	Mkombozi	Improved	2	Kijuka (Tz)	0.37	-53.58	-47.39	30.00
Ca	100%	Mkombozi	Improved	3	Kijuka (Tz)	1.64	106.06	133.56	60.00
Ca	100%	Mkombozi	Improved	4	Kijuka (Tz)	0.30	-62.36	-57.34	33.33
Ca	100%	Mkombozi	Improved	5	Kijuka (Tz)	0.99	23.84	40.37	30.00
Ca	100%	Mkombozi	Improved	6	Kijuka (Tz)	0.18	-77.42	-74.40	NA
Ca	100%	Mkombozi	Improved	7	Kijuka (Tz)	0.83	4.13	18.02	NA
Ca	100%	Mkombozi	Improved	8	Kijuka (Tz)	0.93	16.76	32.34	NA
No	100%	Mkombozi	Improved	1	Kijuka (Tz)	0.99	23.57	40.06	26.67
No	100%	Mkombozi	Improved	2	Kijuka (Tz)	0.99	23.89	40.42	93.33
No	100%	Mkombozi	Improved	3	Kijuka (Tz)	0.68	-14.60	-3.21	56.67
No	100%	Mkombozi	Improved	4	Kijuka (Tz)	1.15	43.96	63.17	63.33
No	100%	Mkombozi	Improved	5	Kijuka (Tz)	0.07	-90.75	-89.51	3.33
No	100%	Mkombozi	Improved	6	Kijuka (Tz)	0.74	-7.61	4.72	NA
No	100%	Mkombozi	Improved	7	Kijuka (Tz)	0.93	17.21	32.85	NA
No	100%	Mkombozi	Improved	8	Kijuka (Tz)	0.83	4.34	18.26	NA
Z17	100%	Mkombozi	Improved	1	Kijuka (Tz)	1.58	97.97	124.38	73.33
Z17	100%	Mkombozi	Improved	2	Kijuka (Tz)	1.41	76.76	100.35	96.67
Z17	100%	Mkombozi	Improved	3	Kijuka (Tz)	0.20	-75.22	-71.92	63.33
Z17	100%	Mkombozi	Improved	4	Kijuka (Tz)	1.25	57.07	78.03	0.00
Z17	100%	Mkombozi	Improved	5	Kijuka (Tz)	1.38	72.81	95.87	46.67
Z17	100%	Mkombozi	Improved	6	Kijuka (Tz)	1.59	99.47	126.09	NA
Z17	100%	Mkombozi	Improved	7	Kijuka (Tz)	0.88	9.84	24.50	NA
Z17	100%	Mkombozi	Improved	8	Kijuka (Tz)	0.47	-40.88	-32.99	NA
Z19	100%	Mkombozi	Improved	1	Kijuka (Tz)	1.00	25.24	41.96	6.67
Z19	100%	Mkombozi	Improved	2	Kijuka (Tz)	0.34	-57.79	-52.16	26.67
Z19	100%	Mkombozi	Improved	3	Kijuka (Tz)	0.40	-50.13	-43.48	96.67
Z19	100%	Mkombozi	Improved	4	Kijuka (Tz)	0.58	-27.65	-18.00	80.00
Z19	100%	Mkombozi	Improved	5	Kijuka (Tz)	1.23	54.15	74.72	23.33
Z19	100%	Mkombozi	Improved	6	Kijuka (Tz)	0.45	-43.37	-35.81	NA
Z19	100%	Mkombozi	Improved	7	Kijuka (Tz)	NA	NA	NA	NA
Z19	100%	Mkombozi	Improved	8	Kijuka (Tz)	NA	NA	NA	NA
Z43	100%	Mkombozi	Improved	1	Kijuka (Tz)	0.53	-33.26	-24.35	23.33
Z43	100%	Mkombozi	Improved	2	Kijuka (Tz)	0.38	-52.95	-46.68	23.33
Z43	100%	Mkombozi	Improved	3	Kijuka (Tz)	0.81	1.74	15.32	30.00
Z43	100%	Mkombozi	Improved	4	Kijuka (Tz)	1.65	106.84	134.44	33.33
Z43	100%	Mkombozi	Improved	5	Kijuka (Tz)	0.43	-45.53	-38.26	33.33
Z43	100%	Mkombozi	Improved	6	Kijuka (Tz)	1.68	110.61	138.71	NA
Z43	100%	Mkombozi	Improved	7	Kijuka (Tz)	0.39	-50.95	-44.40	NA
Z43	100%	Mkombozi	Improved	8	Kijuka (Tz)	1.07	33.73	51.58	NA
Z68	100%	Mkombozi	Improved	1	Kijuka (Tz)	0.93	16.04	31.53	6.67
Z68	100%	Mkombozi	Improved	2	Kijuka (Tz)	0.31	-61.74	-56.63	40.00
Z68	100%	Mkombozi	Improved	3	Kijuka (Tz)	0.82	2.24	15.89	90.00
Z68	100%	Mkombozi	Improved	4	Kijuka (Tz)	NA	NA	NA	NA
Z68	100%	Mkombozi	Improved	5	Kijuka (Tz)	0.59	-26.19	-16.34	30.00
Z68	100%	Mkombozi	Improved	6	Kijuka (Tz)	0.24	-70.36	-66.41	NA
Z68	100%	Mkombozi	Improved	7	Kijuka (Tz)	0.77	-3.40	9.49	NA
Z68	100%	Mkombozi	Improved	8	Kijuka (Tz)	0.58	-27.13	-17.41	NA
C2	0%	Mwanaminzi	Local	1	Kijuka (Tz)	1.77	51.69	49.90	56.67
C2	0%	Mwanaminzi	Local	2	Kijuka (Tz)	1.83	57.22	55.36	60.00
C2	0%	Mwanaminzi	Local	3	Kijuka (Tz)	0.82	-29.62	-30.45	33.33
C2	0%	Mwanaminzi	Local	4	Kijuka (Tz)	0.82	-29.94	-30.76	93.33
C2	0%	Mwanaminzi	Local	5	Kijuka (Tz)	0.94	-19.75	-20.70	33.33
C2	0%	Mwanaminzi	Local	6	Kijuka (Tz)	0.57	-51.40	-51.97	NA
C2	0%	Mwanaminzi	Local	7	Kijuka (Tz)	0.10	-91.42	-91.52	NA
C2	0%	Mwanaminzi	Local	8	Kijuka (Tz)	1.44	23.08	21.63	NA
C3	0%	Mwanaminzi	Local	1	Kijuka (Tz)	1.49	27.97	26.46	76.67
C3	0%	Mwanaminzi	Local	2	Kijuka (Tz)	2.64	126.29	123.62	66.67
C3	0%	Mwanaminzi	Local	3	Kijuka (Tz)	1.30	11.76	10.44	30.00
C3	0%	Mwanaminzi	Local	4	Kijuka (Tz)	1.26	8.26	6.98	36.67
C3	0%	Mwanaminzi	Local	5	Kijuka (Tz)	2.20	88.55	86.32	43.33
C3	0%	Mwanaminzi	Local	6	Kijuka (Tz)	0.41	-65.26	-65.67	NA
C3	0%	Mwanaminzi	Local	7	Kijuka (Tz)	0.87	-25.16	-26.05	NA
C3	0%	Mwanaminzi	Local	8	Kijuka (Tz)	0.89	-24.09	-24.99	NA
Ca	0%	Mwanaminzi	Local	1	Kijuka (Tz)	0.62	-46.76	-47.39	43.33
Ca	0%	Mwanaminzi	Local	2	Kijuka (Tz)	1.63	40.09	38.44	60.00
Ca	0%	Mwanaminzi	Local	3	Kijuka (Tz)	0.99	-15.09	-16.09	56.67
Ca	0%	Mwanaminzi	Local	4	Kijuka (Tz)	1.81	55.33	53.50	13.33
Ca	0%	Mwanaminzi	Local	5	Kijuka (Tz)	1.42	21.58	20.14	50.00
Ca	0%	Mwanaminzi	Local	6	Kijuka (Tz)	0.99	-14.87	-15.88	NA
Ca	0%	Mwanaminzi	Local	7	Kijuka (Tz)	0.72	-38.07	-38.81	NA
Ca	0%	Mwanaminzi	Local	8	Kijuka (Tz)	1.25	7.36	6.09	NA
No	0%	Mwanaminzi	Local	1	Kijuka (Tz)	1.90	63.11	61.18	46.67
No	0%	Mwanaminzi	Local	2	Kijuka (Tz)	1.99	70.40	68.38	83.33
No	0%	Mwanaminzi	Local	3	Kijuka (Tz)	1.68	43.73	42.03	53.33
No	0%	Mwanaminzi	Local	4	Kijuka (Tz)	0.55	-52.54	-53.10	26.67
No	0%	Mwanaminzi	Local	5	Kijuka (Tz)	0.94	-19.31	-20.27	0.00
No	0%	Mwanaminzi	Local	6	Kijuka (Tz)	1.04	-10.49	-11.55	NA
No	0%	Mwanaminzi	Local	7	Kijuka (Tz)	0.07	-94.28	-94.35	NA
No	0%	Mwanaminzi	Local	8	Kijuka (Tz)	1.16	-0.61	-1.79	NA
Z17	0%	Mwanaminzi	Local	1	Kijuka (Tz)	0.90	-23.06	-23.97	6.67
Z17	0%	Mwanaminzi	Local	2	Kijuka (Tz)	1.42	22.08	20.64	43.33
Z17	0%	Mwanaminzi	Local	3	Kijuka (Tz)	0.46	-60.89	-61.35	40.00
Z17	0%	Mwanaminzi	Local	4	Kijuka (Tz)	1.19	2.35	1.14	70.00
Z17	0%	Mwanaminzi	Local	5	Kijuka (Tz)	1.34	14.51	13.15	90.00
Z17	0%	Mwanaminzi	Local	6	Kijuka (Tz)	0.97	-16.44	-17.43	NA
Z17	0%	Mwanaminzi	Local	7	Kijuka (Tz)	0.48	-59.15	-59.63	NA
Z17	0%	Mwanaminzi	Local	8	Kijuka (Tz)	1.28	9.36	8.07	NA
Z19	0%	Mwanaminzi	Local	1	Kijuka (Tz)	0.79	-31.93	-32.74	53.33
Z19	0%	Mwanaminzi	Local	2	Kijuka (Tz)	1.14	-2.22	-3.38	60.00
Z19	0%	Mwanaminzi	Local	3	Kijuka (Tz)	1.31	12.68	11.35	83.33
Z19	0%	Mwanaminzi	Local	4	Kijuka (Tz)	1.13	-2.99	-4.14	3.33
Z19	0%	Mwanaminzi	Local	5	Kijuka (Tz)	1.39	18.79	17.39	20.00
Z19	0%	Mwanaminzi	Local	6	Kijuka (Tz)	1.28	9.48	8.19	NA
Z19	0%	Mwanaminzi	Local	7	Kijuka (Tz)	NA	NA	NA	NA
Z19	0%	Mwanaminzi	Local	8	Kijuka (Tz)	NA	NA	NA	NA
Z43	0%	Mwanaminzi	Local	1	Kijuka (Tz)	0.78	-33.53	-34.31	90.00
Z43	0%	Mwanaminzi	Local	2	Kijuka (Tz)	1.48	26.66	25.16	43.33
Z43	0%	Mwanaminzi	Local	3	Kijuka (Tz)	1.78	52.42	50.61	60.00
Z43	0%	Mwanaminzi	Local	4	Kijuka (Tz)	0.68	-41.82	-42.51	6.67
Z43	0%	Mwanaminzi	Local	5	Kijuka (Tz)	1.20	3.03	1.81	66.67
Z43	0%	Mwanaminzi	Local	6	Kijuka (Tz)	1.64	40.45	38.79	NA
Z43	0%	Mwanaminzi	Local	7	Kijuka (Tz)	1.31	12.45	11.12	NA
Z43	0%	Mwanaminzi	Local	8	Kijuka (Tz)	1.24	6.36	5.10	NA
Z68	0%	Mwanaminzi	Local	1	Kijuka (Tz)	1.91	63.95	62.01	90.00
Z68	0%	Mwanaminzi	Local	2	Kijuka (Tz)	3.11	166.75	163.60	80.00
Z68	0%	Mwanaminzi	Local	3	Kijuka (Tz)	1.78	52.55	50.75	30.00
Z68	0%	Mwanaminzi	Local	4	Kijuka (Tz)	0.78	-33.28	-34.07	29.00
Z68	0%	Mwanaminzi	Local	5	Kijuka (Tz)	1.43	22.22	20.78	23.33
Z68	0%	Mwanaminzi	Local	6	Kijuka (Tz)	1.44	23.65	22.19	NA
Z68	0%	Mwanaminzi	Local	7	Kijuka (Tz)	0.85	-27.52	-28.38	NA
Z68	0%	Mwanaminzi	Local	8	Kijuka (Tz)	1.71	46.84	45.10	NA
C2	50%	Mwanaminzi	Local	1	Kijuka (Tz)	1.25	-32.19	-40.80	60.00
C2	50%	Mwanaminzi	Local	2	Kijuka (Tz)	1.16	-37.06	-45.05	43.33
C2	50%	Mwanaminzi	Local	3	Kijuka (Tz)	1.69	-8.65	-20.25	73.33
C2	50%	Mwanaminzi	Local	4	Kijuka (Tz)	1.98	6.93	-6.65	90.00
C2	50%	Mwanaminzi	Local	5	Kijuka (Tz)	1.50	-18.69	-29.01	40.00
C2	50%	Mwanaminzi	Local	6	Kijuka (Tz)	0.96	-48.24	-54.81	NA
C2	50%	Mwanaminzi	Local	7	Kijuka (Tz)	1.89	2.44	-10.56	NA
C2	50%	Mwanaminzi	Local	8	Kijuka (Tz)	1.93	4.22	-9.01	NA
C3	50%	Mwanaminzi	Local	1	Kijuka (Tz)	1.65	-10.80	-22.13	90.00
C3	50%	Mwanaminzi	Local	2	Kijuka (Tz)	1.16	-37.34	-45.29	70.00
C3	50%	Mwanaminzi	Local	3	Kijuka (Tz)	1.51	-18.43	-28.79	80.00
C3	50%	Mwanaminzi	Local	4	Kijuka (Tz)	1.41	-23.71	-33.40	53.33
C3	50%	Mwanaminzi	Local	5	Kijuka (Tz)	1.42	-23.44	-33.16	70.00
C3	50%	Mwanaminzi	Local	6	Kijuka (Tz)	0.23	-87.56	-89.14	NA
C3	50%	Mwanaminzi	Local	7	Kijuka (Tz)	0.20	-89.18	-90.55	NA
C3	50%	Mwanaminzi	Local	8	Kijuka (Tz)	1.91	3.34	-9.78	NA
Ca	50%	Mwanaminzi	Local	1	Kijuka (Tz)	1.43	-22.42	-32.27	66.67
Ca	50%	Mwanaminzi	Local	2	Kijuka (Tz)	1.68	-8.97	-20.52	43.33
Ca	50%	Mwanaminzi	Local	3	Kijuka (Tz)	5.63	204.62	165.94	23.33
Ca	50%	Mwanaminzi	Local	4	Kijuka (Tz)	1.24	-32.77	-41.31	70.00
Ca	50%	Mwanaminzi	Local	5	Kijuka (Tz)	2.38	28.59	12.27	23.33
Ca	50%	Mwanaminzi	Local	6	Kijuka (Tz)	1.11	-40.05	-47.66	NA
Ca	50%	Mwanaminzi	Local	7	Kijuka (Tz)	2.47	33.85	16.85	NA
Ca	50%	Mwanaminzi	Local	8	Kijuka (Tz)	0.99	-46.50	-53.29	NA
No	50%	Mwanaminzi	Local	1	Kijuka (Tz)	3.84	107.84	81.45	53.33
No	50%	Mwanaminzi	Local	2	Kijuka (Tz)	3.65	97.49	72.41	90.00
No	50%	Mwanaminzi	Local	3	Kijuka (Tz)	0.58	-68.89	-72.84	56.67
No	50%	Mwanaminzi	Local	4	Kijuka (Tz)	1.46	-21.28	-31.27	40.00
No	50%	Mwanaminzi	Local	5	Kijuka (Tz)	1.08	-41.77	-49.16	43.33
No	50%	Mwanaminzi	Local	6	Kijuka (Tz)	2.06	11.66	-2.51	NA
No	50%	Mwanaminzi	Local	7	Kijuka (Tz)	1.23	-33.56	-41.99	NA
No	50%	Mwanaminzi	Local	8	Kijuka (Tz)	0.90	-51.50	-57.66	NA
Z17	50%	Mwanaminzi	Local	1	Kijuka (Tz)	1.29	-30.24	-39.10	20.00
Z17	50%	Mwanaminzi	Local	2	Kijuka (Tz)	2.22	20.03	4.79	93.33
Z17	50%	Mwanaminzi	Local	3	Kijuka (Tz)	1.71	-7.48	-19.22	66.67
Z17	50%	Mwanaminzi	Local	4	Kijuka (Tz)	1.84	-0.28	-12.94	76.67
Z17	50%	Mwanaminzi	Local	5	Kijuka (Tz)	1.14	-38.35	-46.18	56.67
Z17	50%	Mwanaminzi	Local	6	Kijuka (Tz)	1.67	-9.44	-20.94	NA
Z17	50%	Mwanaminzi	Local	7	Kijuka (Tz)	1.65	-10.78	-22.11	NA
Z17	50%	Mwanaminzi	Local	8	Kijuka (Tz)	1.87	1.02	-11.80	NA
Z19	50%	Mwanaminzi	Local	1	Kijuka (Tz)	2.22	20.19	4.93	56.67
Z19	50%	Mwanaminzi	Local	2	Kijuka (Tz)	1.69	-8.65	-20.25	93.33
Z19	50%	Mwanaminzi	Local	3	Kijuka (Tz)	2.04	10.58	-3.46	40.00
Z19	50%	Mwanaminzi	Local	4	Kijuka (Tz)	1.37	-26.11	-35.50	13.33
Z19	50%	Mwanaminzi	Local	5	Kijuka (Tz)	1.26	-32.02	-40.65	13.33
Z19	50%	Mwanaminzi	Local	6	Kijuka (Tz)	1.52	-17.76	-28.20	NA
Z19	50%	Mwanaminzi	Local	7	Kijuka (Tz)	NA	NA	NA	NA
Z19	50%	Mwanaminzi	Local	8	Kijuka (Tz)	NA	NA	NA	NA
Z43	50%	Mwanaminzi	Local	1	Kijuka (Tz)	2.27	23.02	7.40	70.00
Z43	50%	Mwanaminzi	Local	2	Kijuka (Tz)	1.27	-31.28	-40.01	90.00
Z43	50%	Mwanaminzi	Local	3	Kijuka (Tz)	2.18	17.68	2.74	56.67
Z43	50%	Mwanaminzi	Local	4	Kijuka (Tz)	1.98	7.35	-6.28	0.00
Z43	50%	Mwanaminzi	Local	5	Kijuka (Tz)	1.62	-12.29	-23.43	90.00
Z43	50%	Mwanaminzi	Local	6	Kijuka (Tz)	1.63	-12.08	-23.24	NA
Z43	50%	Mwanaminzi	Local	7	Kijuka (Tz)	1.01	-45.56	-52.47	NA
Z43	50%	Mwanaminzi	Local	8	Kijuka (Tz)	1.83	-1.22	-13.76	NA
Z68	50%	Mwanaminzi	Local	1	Kijuka (Tz)	1.21	-34.76	-43.05	76.67
Z68	50%	Mwanaminzi	Local	2	Kijuka (Tz)	1.71	-7.30	-19.07	63.33
Z68	50%	Mwanaminzi	Local	3	Kijuka (Tz)	1.72	-6.73	-18.58	0.00
Z68	50%	Mwanaminzi	Local	4	Kijuka (Tz)	1.20	-34.96	-43.22	40.00
Z68	50%	Mwanaminzi	Local	5	Kijuka (Tz)	1.67	-9.82	-21.27	13.33
Z68	50%	Mwanaminzi	Local	6	Kijuka (Tz)	0.61	-66.81	-71.03	NA
Z68	50%	Mwanaminzi	Local	7	Kijuka (Tz)	1.34	-27.70	-36.88	NA
Z68	50%	Mwanaminzi	Local	8	Kijuka (Tz)	1.69	-8.49	-20.11	NA
C2	100%	Mwanaminzi	Local	1	Kijuka (Tz)	1.68	16.40	-2.19	20.00
C2	100%	Mwanaminzi	Local	2	Kijuka (Tz)	1.06	-26.72	-38.42	63.33
C2	100%	Mwanaminzi	Local	3	Kijuka (Tz)	0.35	-75.87	-79.72	80.00
C2	100%	Mwanaminzi	Local	4	Kijuka (Tz)	2.22	53.82	29.26	53.33
C2	100%	Mwanaminzi	Local	5	Kijuka (Tz)	0.88	-39.32	-49.01	30.00
C2	100%	Mwanaminzi	Local	6	Kijuka (Tz)	0.51	-64.80	-70.42	NA
C2	100%	Mwanaminzi	Local	7	Kijuka (Tz)	1.54	6.80	-10.25	NA
C2	100%	Mwanaminzi	Local	8	Kijuka (Tz)	0.76	-47.55	-55.93	NA
C3	100%	Mwanaminzi	Local	1	Kijuka (Tz)	3.04	111.11	77.40	26.67
C3	100%	Mwanaminzi	Local	2	Kijuka (Tz)	2.32	61.18	35.44	16.67
C3	100%	Mwanaminzi	Local	3	Kijuka (Tz)	1.65	14.26	-3.99	66.67
C3	100%	Mwanaminzi	Local	4	Kijuka (Tz)	1.74	20.74	1.46	50.00
C3	100%	Mwanaminzi	Local	5	Kijuka (Tz)	1.54	6.70	-10.34	53.33
C3	100%	Mwanaminzi	Local	6	Kijuka (Tz)	1.11	-23.08	-35.36	NA
C3	100%	Mwanaminzi	Local	7	Kijuka (Tz)	1.54	6.51	-10.50	NA
C3	100%	Mwanaminzi	Local	8	Kijuka (Tz)	1.38	-4.29	-19.58	NA
Ca	100%	Mwanaminzi	Local	1	Kijuka (Tz)	2.15	48.99	25.20	73.33
Ca	100%	Mwanaminzi	Local	2	Kijuka (Tz)	1.96	35.67	14.00	13.33
Ca	100%	Mwanaminzi	Local	3	Kijuka (Tz)	2.18	51.19	27.04	0.00
Ca	100%	Mwanaminzi	Local	4	Kijuka (Tz)	1.52	5.65	-11.22	66.67
Ca	100%	Mwanaminzi	Local	5	Kijuka (Tz)	1.64	13.74	-4.43	10.00
Ca	100%	Mwanaminzi	Local	6	Kijuka (Tz)	1.30	-10.19	-24.53	NA
Ca	100%	Mwanaminzi	Local	7	Kijuka (Tz)	0.56	-61.26	-67.45	NA
Ca	100%	Mwanaminzi	Local	8	Kijuka (Tz)	2.43	68.25	41.38	NA
No	100%	Mwanaminzi	Local	1	Kijuka (Tz)	1.75	21.11	1.77	26.67
No	100%	Mwanaminzi	Local	2	Kijuka (Tz)	0.55	-62.03	-68.09	56.67
No	100%	Mwanaminzi	Local	3	Kijuka (Tz)	1.66	15.13	-3.26	26.67
No	100%	Mwanaminzi	Local	4	Kijuka (Tz)	2.01	39.51	17.23	80.00
No	100%	Mwanaminzi	Local	5	Kijuka (Tz)	1.41	-1.94	-17.60	0.00
No	100%	Mwanaminzi	Local	6	Kijuka (Tz)	1.47	1.83	-14.43	NA
No	100%	Mwanaminzi	Local	7	Kijuka (Tz)	0.91	-37.18	-47.21	NA
No	100%	Mwanaminzi	Local	8	Kijuka (Tz)	1.78	23.56	3.83	NA
Z17	100%	Mwanaminzi	Local	1	Kijuka (Tz)	1.76	21.71	2.28	76.67
Z17	100%	Mwanaminzi	Local	2	Kijuka (Tz)	1.87	29.99	9.23	33.33
Z17	100%	Mwanaminzi	Local	3	Kijuka (Tz)	1.78	23.15	3.48	23.33
Z17	100%	Mwanaminzi	Local	4	Kijuka (Tz)	1.51	4.61	-12.10	56.67
Z17	100%	Mwanaminzi	Local	5	Kijuka (Tz)	2.36	63.37	37.28	10.00
Z17	100%	Mwanaminzi	Local	6	Kijuka (Tz)	1.49	3.08	-13.39	NA
Z17	100%	Mwanaminzi	Local	7	Kijuka (Tz)	1.99	37.94	15.91	NA
Z17	100%	Mwanaminzi	Local	8	Kijuka (Tz)	0.90	-37.37	-47.38	NA
Z19	100%	Mwanaminzi	Local	1	Kijuka (Tz)	3.07	112.91	78.91	50.00
Z19	100%	Mwanaminzi	Local	2	Kijuka (Tz)	1.81	25.83	5.73	53.33
Z19	100%	Mwanaminzi	Local	3	Kijuka (Tz)	1.54	6.89	-10.18	6.67
Z19	100%	Mwanaminzi	Local	4	Kijuka (Tz)	1.86	29.27	8.63	43.33
Z19	100%	Mwanaminzi	Local	5	Kijuka (Tz)	1.92	33.04	11.80	0.00
Z19	100%	Mwanaminzi	Local	6	Kijuka (Tz)	1.47	1.72	-14.53	NA
Z19	100%	Mwanaminzi	Local	7	Kijuka (Tz)	NA	NA	NA	NA
Z19	100%	Mwanaminzi	Local	8	Kijuka (Tz)	NA	NA	NA	NA
Z43	100%	Mwanaminzi	Local	1	Kijuka (Tz)	2.33	61.59	35.79	60.00
Z43	100%	Mwanaminzi	Local	2	Kijuka (Tz)	1.99	37.73	15.74	43.33
Z43	100%	Mwanaminzi	Local	3	Kijuka (Tz)	3.33	130.94	94.06	3.33
Z43	100%	Mwanaminzi	Local	4	Kijuka (Tz)	1.95	35.14	13.56	46.67
Z43	100%	Mwanaminzi	Local	5	Kijuka (Tz)	2.04	41.71	19.08	0.00
Z43	100%	Mwanaminzi	Local	6	Kijuka (Tz)	1.55	7.29	-9.85	NA
Z43	100%	Mwanaminzi	Local	7	Kijuka (Tz)	1.20	-16.52	-29.85	NA
Z43	100%	Mwanaminzi	Local	8	Kijuka (Tz)	2.22	53.69	29.14	NA
Z68	100%	Mwanaminzi	Local	1	Kijuka (Tz)	1.92	32.81	11.60	3.33
Z68	100%	Mwanaminzi	Local	2	Kijuka (Tz)	2.36	63.67	37.53	80.00
Z68	100%	Mwanaminzi	Local	3	Kijuka (Tz)	2.74	89.68	59.39	76.67
Z68	100%	Mwanaminzi	Local	4	Kijuka (Tz)	1.93	34.08	12.67	90.00
Z68	100%	Mwanaminzi	Local	5	Kijuka (Tz)	3.07	112.80	78.81	16.67
Z68	100%	Mwanaminzi	Local	6	Kijuka (Tz)	2.74	89.85	59.53	NA
Z68	100%	Mwanaminzi	Local	7	Kijuka (Tz)	1.58	9.23	-8.21	NA
Z68	100%	Mwanaminzi	Local	8	Kijuka (Tz)	1.52	5.65	-11.22	NA
C2	0%	MM98/3567	Improved	1	Ukwala-Kawayo (Ke)	1.66	-23.93	-25.40	10.00
C2	0%	MM98/3567	Improved	2	Ukwala-Kawayo (Ke)	1.30	-40.39	-41.54	3.33
C2	0%	MM98/3567	Improved	3	Ukwala-Kawayo (Ke)	0.97	-55.28	-56.15	23.33
C2	0%	MM98/3567	Improved	4	Ukwala-Kawayo (Ke)	2.20	0.92	-1.04	6.67
C2	0%	MM98/3567	Improved	5	Ukwala-Kawayo (Ke)	2.93	34.24	31.64	0.00
C2	0%	MM98/3567	Improved	6	Ukwala-Kawayo (Ke)	1.90	-12.73	-14.43	NA
C2	0%	MM98/3567	Improved	7	Ukwala-Kawayo (Ke)	0.81	-62.79	-63.51	NA
C2	0%	MM98/3567	Improved	8	Ukwala-Kawayo (Ke)	2.52	15.48	13.25	NA
C3	0%	MM98/3567	Improved	1	Ukwala-Kawayo (Ke)	3.68	68.74	65.47	10.00
C3	0%	MM98/3567	Improved	2	Ukwala-Kawayo (Ke)	1.84	-15.36	-17.00	3.33
C3	0%	MM98/3567	Improved	3	Ukwala-Kawayo (Ke)	2.77	27.02	24.55	10.00
C3	0%	MM98/3567	Improved	4	Ukwala-Kawayo (Ke)	2.03	-7.06	-8.86	6.67
C3	0%	MM98/3567	Improved	5	Ukwala-Kawayo (Ke)	3.17	45.33	42.52	20.00
C3	0%	MM98/3567	Improved	6	Ukwala-Kawayo (Ke)	1.55	-28.98	-30.35	NA
C3	0%	MM98/3567	Improved	7	Ukwala-Kawayo (Ke)	2.35	7.85	5.76	NA
C3	0%	MM98/3567	Improved	8	Ukwala-Kawayo (Ke)	1.37	-37.17	-38.39	NA
Ca	0%	MM98/3567	Improved	1	Ukwala-Kawayo (Ke)	2.13	-2.09	-3.99	26.67
Ca	0%	MM98/3567	Improved	2	Ukwala-Kawayo (Ke)	2.60	19.33	17.01	10.00
Ca	0%	MM98/3567	Improved	3	Ukwala-Kawayo (Ke)	1.80	-17.19	-18.80	16.67
Ca	0%	MM98/3567	Improved	4	Ukwala-Kawayo (Ke)	1.79	-18.02	-19.61	10.00
Ca	0%	MM98/3567	Improved	5	Ukwala-Kawayo (Ke)	2.71	24.44	22.03	10.00
Ca	0%	MM98/3567	Improved	6	Ukwala-Kawayo (Ke)	2.83	29.94	27.42	NA
Ca	0%	MM98/3567	Improved	7	Ukwala-Kawayo (Ke)	1.89	-13.11	-14.79	NA
Ca	0%	MM98/3567	Improved	8	Ukwala-Kawayo (Ke)	2.02	-7.49	-9.28	NA
No	0%	MM98/3567	Improved	1	Ukwala-Kawayo (Ke)	2.22	1.72	-0.26	6.67
No	0%	MM98/3567	Improved	2	Ukwala-Kawayo (Ke)	3.06	40.64	37.91	6.67
No	0%	MM98/3567	Improved	3	Ukwala-Kawayo (Ke)	2.79	27.86	25.39	20.00
No	0%	MM98/3567	Improved	4	Ukwala-Kawayo (Ke)	2.27	3.95	1.94	13.33
No	0%	MM98/3567	Improved	5	Ukwala-Kawayo (Ke)	1.86	-14.63	-16.29	3.33
No	0%	MM98/3567	Improved	6	Ukwala-Kawayo (Ke)	1.76	-19.42	-20.98	NA
No	0%	MM98/3567	Improved	7	Ukwala-Kawayo (Ke)	0.77	-64.49	-65.18	NA
No	0%	MM98/3567	Improved	8	Ukwala-Kawayo (Ke)	2.71	24.38	21.96	NA
Z17	0%	MM98/3567	Improved	1	Ukwala-Kawayo (Ke)	3.04	39.60	36.89	13.33
Z17	0%	MM98/3567	Improved	2	Ukwala-Kawayo (Ke)	2.50	14.57	12.35	13.33
Z17	0%	MM98/3567	Improved	3	Ukwala-Kawayo (Ke)	2.21	1.43	-0.54	10.00
Z17	0%	MM98/3567	Improved	4	Ukwala-Kawayo (Ke)	1.65	-24.21	-25.68	20.00
Z17	0%	MM98/3567	Improved	5	Ukwala-Kawayo (Ke)	0.70	-67.87	-68.50	3.33
Z17	0%	MM98/3567	Improved	6	Ukwala-Kawayo (Ke)	4.50	106.53	102.52	NA
Z17	0%	MM98/3567	Improved	7	Ukwala-Kawayo (Ke)	2.28	4.64	2.61	NA
Z17	0%	MM98/3567	Improved	8	Ukwala-Kawayo (Ke)	2.57	18.13	15.84	NA
Z19	0%	MM98/3567	Improved	1	Ukwala-Kawayo (Ke)	1.97	-9.51	-11.26	16.67
Z19	0%	MM98/3567	Improved	2	Ukwala-Kawayo (Ke)	2.06	-5.63	-7.46	30.00
Z19	0%	MM98/3567	Improved	3	Ukwala-Kawayo (Ke)	1.67	-23.29	-24.78	6.67
Z19	0%	MM98/3567	Improved	4	Ukwala-Kawayo (Ke)	2.22	1.89	-0.09	26.67
Z19	0%	MM98/3567	Improved	5	Ukwala-Kawayo (Ke)	1.38	-36.82	-38.04	6.67
Z19	0%	MM98/3567	Improved	6	Ukwala-Kawayo (Ke)	1.71	-21.65	-23.17	NA
Z19	0%	MM98/3567	Improved	7	Ukwala-Kawayo (Ke)	0.67	-69.25	-69.85	NA
Z19	0%	MM98/3567	Improved	8	Ukwala-Kawayo (Ke)	1.23	-43.52	-44.62	NA
Z43	0%	MM98/3567	Improved	1	Ukwala-Kawayo (Ke)	2.30	5.74	3.69	13.33
Z43	0%	MM98/3567	Improved	2	Ukwala-Kawayo (Ke)	2.46	12.71	10.52	6.67
Z43	0%	MM98/3567	Improved	3	Ukwala-Kawayo (Ke)	2.20	0.77	-1.18	3.33
Z43	0%	MM98/3567	Improved	4	Ukwala-Kawayo (Ke)	1.99	-8.61	-10.38	6.67
Z43	0%	MM98/3567	Improved	5	Ukwala-Kawayo (Ke)	1.54	-29.45	-30.82	6.67
Z43	0%	MM98/3567	Improved	6	Ukwala-Kawayo (Ke)	1.98	-9.36	-11.11	NA
Z43	0%	MM98/3567	Improved	7	Ukwala-Kawayo (Ke)	1.34	-38.73	-39.92	NA
Z43	0%	MM98/3567	Improved	8	Ukwala-Kawayo (Ke)	3.19	46.52	43.68	NA
Z68	0%	MM98/3567	Improved	1	Ukwala-Kawayo (Ke)	1.73	-20.54	-22.08	36.67
Z68	0%	MM98/3567	Improved	2	Ukwala-Kawayo (Ke)	1.62	-25.76	-27.20	13.33
Z68	0%	MM98/3567	Improved	3	Ukwala-Kawayo (Ke)	2.10	-3.68	-5.54	13.33
Z68	0%	MM98/3567	Improved	4	Ukwala-Kawayo (Ke)	2.22	1.83	-0.14	23.33
Z68	0%	MM98/3567	Improved	5	Ukwala-Kawayo (Ke)	1.57	-27.94	-29.34	13.33
Z68	0%	MM98/3567	Improved	6	Ukwala-Kawayo (Ke)	2.48	13.89	11.68	NA
Z68	0%	MM98/3567	Improved	7	Ukwala-Kawayo (Ke)	1.92	-11.96	-13.66	NA
Z68	0%	MM98/3567	Improved	8	Ukwala-Kawayo (Ke)	3.16	45.20	42.39	NA
C2	50%	MM98/3567	Improved	1	Ukwala-Kawayo (Ke)	2.28	18.57	29.15	3.33
C2	50%	MM98/3567	Improved	2	Ukwala-Kawayo (Ke)	3.43	78.62	94.55	16.67
C2	50%	MM98/3567	Improved	3	Ukwala-Kawayo (Ke)	1.87	-2.88	5.78	43.33
C2	50%	MM98/3567	Improved	4	Ukwala-Kawayo (Ke)	1.59	-17.30	-9.93	33.33
C2	50%	MM98/3567	Improved	5	Ukwala-Kawayo (Ke)	1.65	-14.29	-6.65	0.00
C2	50%	MM98/3567	Improved	6	Ukwala-Kawayo (Ke)	1.61	-16.29	-8.83	NA
C2	50%	MM98/3567	Improved	7	Ukwala-Kawayo (Ke)	2.77	44.22	57.08	NA
C2	50%	MM98/3567	Improved	8	Ukwala-Kawayo (Ke)	2.01	4.70	14.04	NA
C3	50%	MM98/3567	Improved	1	Ukwala-Kawayo (Ke)	3.39	76.61	92.35	0.00
C3	50%	MM98/3567	Improved	2	Ukwala-Kawayo (Ke)	4.35	126.37	146.55	13.33
C3	50%	MM98/3567	Improved	3	Ukwala-Kawayo (Ke)	2.72	41.72	54.36	20.00
C3	50%	MM98/3567	Improved	4	Ukwala-Kawayo (Ke)	1.13	-41.46	-36.24	20.00
C3	50%	MM98/3567	Improved	5	Ukwala-Kawayo (Ke)	2.20	14.71	24.94	23.33
C3	50%	MM98/3567	Improved	6	Ukwala-Kawayo (Ke)	1.20	-37.32	-31.73	NA
C3	50%	MM98/3567	Improved	7	Ukwala-Kawayo (Ke)	1.68	-12.50	-4.70	NA
C3	50%	MM98/3567	Improved	8	Ukwala-Kawayo (Ke)	1.83	-4.62	3.88	NA
Ca	50%	MM98/3567	Improved	1	Ukwala-Kawayo (Ke)	3.09	60.80	75.14	20.00
Ca	50%	MM98/3567	Improved	2	Ukwala-Kawayo (Ke)	1.63	-15.35	-7.80	20.00
Ca	50%	MM98/3567	Improved	3	Ukwala-Kawayo (Ke)	1.55	-19.34	-12.15	10.00
Ca	50%	MM98/3567	Improved	4	Ukwala-Kawayo (Ke)	1.28	-33.50	-27.57	6.67
Ca	50%	MM98/3567	Improved	5	Ukwala-Kawayo (Ke)	1.82	-5.22	3.23	0.00
Ca	50%	MM98/3567	Improved	6	Ukwala-Kawayo (Ke)	1.24	-35.58	-29.83	NA
Ca	50%	MM98/3567	Improved	7	Ukwala-Kawayo (Ke)	1.33	-30.57	-24.38	NA
Ca	50%	MM98/3567	Improved	8	Ukwala-Kawayo (Ke)	2.18	13.27	23.37	NA
No	50%	MM98/3567	Improved	1	Ukwala-Kawayo (Ke)	0.99	-48.35	-43.75	16.67
No	50%	MM98/3567	Improved	2	Ukwala-Kawayo (Ke)	2.22	15.30	25.58	6.67
No	50%	MM98/3567	Improved	3	Ukwala-Kawayo (Ke)	2.70	40.43	52.95	13.33
No	50%	MM98/3567	Improved	4	Ukwala-Kawayo (Ke)	2.05	6.53	16.03	26.67
No	50%	MM98/3567	Improved	5	Ukwala-Kawayo (Ke)	1.64	-14.81	-7.22	20.00
No	50%	MM98/3567	Improved	6	Ukwala-Kawayo (Ke)	1.80	-6.48	1.86	NA
No	50%	MM98/3567	Improved	7	Ukwala-Kawayo (Ke)	1.99	3.56	12.79	NA
No	50%	MM98/3567	Improved	8	Ukwala-Kawayo (Ke)	2.00	3.82	13.07	NA
Z17	50%	MM98/3567	Improved	1	Ukwala-Kawayo (Ke)	1.54	-19.86	-12.71	0.00
Z17	50%	MM98/3567	Improved	2	Ukwala-Kawayo (Ke)	2.69	40.10	52.59	13.33
Z17	50%	MM98/3567	Improved	3	Ukwala-Kawayo (Ke)	1.63	-15.05	-7.47	33.33
Z17	50%	MM98/3567	Improved	4	Ukwala-Kawayo (Ke)	2.39	24.30	35.38	3.33
Z17	50%	MM98/3567	Improved	5	Ukwala-Kawayo (Ke)	2.99	55.60	69.47	3.33
Z17	50%	MM98/3567	Improved	6	Ukwala-Kawayo (Ke)	2.25	17.09	27.53	NA
Z17	50%	MM98/3567	Improved	7	Ukwala-Kawayo (Ke)	1.19	-37.92	-32.38	NA
Z17	50%	MM98/3567	Improved	8	Ukwala-Kawayo (Ke)	1.80	-6.50	1.83	NA
Z19	50%	MM98/3567	Improved	1	Ukwala-Kawayo (Ke)	2.66	38.32	50.65	26.67
Z19	50%	MM98/3567	Improved	2	Ukwala-Kawayo (Ke)	1.84	-4.47	4.05	20.00
Z19	50%	MM98/3567	Improved	3	Ukwala-Kawayo (Ke)	3.45	79.45	95.45	36.67
Z19	50%	MM98/3567	Improved	4	Ukwala-Kawayo (Ke)	1.60	-16.74	-9.31	53.33
Z19	50%	MM98/3567	Improved	5	Ukwala-Kawayo (Ke)	2.01	4.60	13.92	26.67
Z19	50%	MM98/3567	Improved	6	Ukwala-Kawayo (Ke)	1.65	-14.07	-6.41	NA
Z19	50%	MM98/3567	Improved	7	Ukwala-Kawayo (Ke)	2.35	22.47	33.38	NA
Z19	50%	MM98/3567	Improved	8	Ukwala-Kawayo (Ke)	1.50	-22.07	-15.12	NA
Z43	50%	MM98/3567	Improved	1	Ukwala-Kawayo (Ke)	3.51	82.74	99.04	3.33
Z43	50%	MM98/3567	Improved	2	Ukwala-Kawayo (Ke)	3.61	87.67	104.40	3.33
Z43	50%	MM98/3567	Improved	3	Ukwala-Kawayo (Ke)	2.02	5.04	14.41	26.67
Z43	50%	MM98/3567	Improved	4	Ukwala-Kawayo (Ke)	1.63	-15.05	-7.47	36.67
Z43	50%	MM98/3567	Improved	5	Ukwala-Kawayo (Ke)	2.18	13.36	23.47	16.67
Z43	50%	MM98/3567	Improved	6	Ukwala-Kawayo (Ke)	1.97	2.58	11.73	NA
Z43	50%	MM98/3567	Improved	7	Ukwala-Kawayo (Ke)	2.12	10.43	20.27	NA
Z43	50%	MM98/3567	Improved	8	Ukwala-Kawayo (Ke)	1.24	-35.32	-29.55	NA
Z68	50%	MM98/3567	Improved	1	Ukwala-Kawayo (Ke)	4.35	126.37	146.55	10.00
Z68	50%	MM98/3567	Improved	2	Ukwala-Kawayo (Ke)	2.56	33.02	44.89	3.33
Z68	50%	MM98/3567	Improved	3	Ukwala-Kawayo (Ke)	1.85	-3.57	5.03	3.33
Z68	50%	MM98/3567	Improved	4	Ukwala-Kawayo (Ke)	1.57	-18.30	-11.01	36.67
Z68	50%	MM98/3567	Improved	5	Ukwala-Kawayo (Ke)	1.48	-23.11	-16.26	13.33
Z68	50%	MM98/3567	Improved	6	Ukwala-Kawayo (Ke)	0.98	-49.00	-44.45	NA
Z68	50%	MM98/3567	Improved	7	Ukwala-Kawayo (Ke)	1.69	-11.88	-4.02	NA
Z68	50%	MM98/3567	Improved	8	Ukwala-Kawayo (Ke)	3.04	58.00	72.09	NA
C2	100%	MM98/3567	Improved	1	Ukwala-Kawayo (Ke)	3.42	58.21	48.20	10.00
C2	100%	MM98/3567	Improved	2	Ukwala-Kawayo (Ke)	2.40	11.02	4.00	33.33
C2	100%	MM98/3567	Improved	3	Ukwala-Kawayo (Ke)	1.35	-37.35	-41.31	46.67
C2	100%	MM98/3567	Improved	4	Ukwala-Kawayo (Ke)	1.96	-9.33	-15.06	33.33
C2	100%	MM98/3567	Improved	5	Ukwala-Kawayo (Ke)	1.18	-45.60	-49.04	20.00
C2	100%	MM98/3567	Improved	6	Ukwala-Kawayo (Ke)	3.70	71.16	60.34	NA
C2	100%	MM98/3567	Improved	7	Ukwala-Kawayo (Ke)	2.68	24.16	16.31	NA
C2	100%	MM98/3567	Improved	8	Ukwala-Kawayo (Ke)	2.05	-5.17	-11.16	NA
C3	100%	MM98/3567	Improved	1	Ukwala-Kawayo (Ke)	3.72	71.88	61.02	6.67
C3	100%	MM98/3567	Improved	2	Ukwala-Kawayo (Ke)	3.72	72.08	61.20	26.67
C3	100%	MM98/3567	Improved	3	Ukwala-Kawayo (Ke)	1.52	-29.75	-34.19	13.33
C3	100%	MM98/3567	Improved	4	Ukwala-Kawayo (Ke)	1.50	-30.50	-34.89	33.33
C3	100%	MM98/3567	Improved	5	Ukwala-Kawayo (Ke)	1.74	-19.31	-24.41	16.67
C3	100%	MM98/3567	Improved	6	Ukwala-Kawayo (Ke)	2.37	9.40	2.49	NA
C3	100%	MM98/3567	Improved	7	Ukwala-Kawayo (Ke)	1.17	-45.95	-49.37	NA
C3	100%	MM98/3567	Improved	8	Ukwala-Kawayo (Ke)	1.18	-45.49	-48.94	NA
Ca	100%	MM98/3567	Improved	1	Ukwala-Kawayo (Ke)	2.53	16.83	9.44	46.67
Ca	100%	MM98/3567	Improved	2	Ukwala-Kawayo (Ke)	2.88	33.23	24.80	6.67
Ca	100%	MM98/3567	Improved	3	Ukwala-Kawayo (Ke)	2.40	11.15	4.13	20.00
Ca	100%	MM98/3567	Improved	4	Ukwala-Kawayo (Ke)	2.43	12.21	5.12	36.67
Ca	100%	MM98/3567	Improved	5	Ukwala-Kawayo (Ke)	1.73	-19.83	-24.90	23.33
Ca	100%	MM98/3567	Improved	6	Ukwala-Kawayo (Ke)	2.52	16.48	9.12	NA
Ca	100%	MM98/3567	Improved	7	Ukwala-Kawayo (Ke)	2.04	-5.82	-11.77	NA
Ca	100%	MM98/3567	Improved	8	Ukwala-Kawayo (Ke)	1.94	-10.26	-15.93	NA
No	100%	MM98/3567	Improved	1	Ukwala-Kawayo (Ke)	1.86	-13.84	-19.29	26.67
No	100%	MM98/3567	Improved	2	Ukwala-Kawayo (Ke)	2.22	2.58	-3.91	6.67
No	100%	MM98/3567	Improved	3	Ukwala-Kawayo (Ke)	4.88	125.93	111.64	20.00
No	100%	MM98/3567	Improved	4	Ukwala-Kawayo (Ke)	2.43	12.61	5.49	26.67
No	100%	MM98/3567	Improved	5	Ukwala-Kawayo (Ke)	1.64	-24.14	-28.93	6.67
No	100%	MM98/3567	Improved	6	Ukwala-Kawayo (Ke)	1.56	-27.90	-32.46	NA
No	100%	MM98/3567	Improved	7	Ukwala-Kawayo (Ke)	0.95	-56.19	-58.96	NA
No	100%	MM98/3567	Improved	8	Ukwala-Kawayo (Ke)	1.75	-19.05	-24.16	NA
Z17	100%	MM98/3567	Improved	1	Ukwala-Kawayo (Ke)	2.45	13.54	6.36	30.00
Z17	100%	MM98/3567	Improved	2	Ukwala-Kawayo (Ke)	3.84	77.63	66.40	6.67
Z17	100%	MM98/3567	Improved	3	Ukwala-Kawayo (Ke)	2.08	-3.90	-9.97	56.67
Z17	100%	MM98/3567	Improved	4	Ukwala-Kawayo (Ke)	1.83	-15.21	-20.57	33.33
Z17	100%	MM98/3567	Improved	5	Ukwala-Kawayo (Ke)	1.03	-52.24	-55.26	13.33
Z17	100%	MM98/3567	Improved	6	Ukwala-Kawayo (Ke)	3.07	42.15	33.16	NA
Z17	100%	MM98/3567	Improved	7	Ukwala-Kawayo (Ke)	1.56	-27.97	-32.52	NA
Z17	100%	MM98/3567	Improved	8	Ukwala-Kawayo (Ke)	2.15	-0.49	-6.78	NA
Z19	100%	MM98/3567	Improved	1	Ukwala-Kawayo (Ke)	2.95	36.66	28.02	20.00
Z19	100%	MM98/3567	Improved	2	Ukwala-Kawayo (Ke)	2.40	11.02	4.00	13.33
Z19	100%	MM98/3567	Improved	3	Ukwala-Kawayo (Ke)	2.36	9.24	2.33	23.33
Z19	100%	MM98/3567	Improved	4	Ukwala-Kawayo (Ke)	1.51	-30.20	-34.61	43.33
Z19	100%	MM98/3567	Improved	5	Ukwala-Kawayo (Ke)	0.72	-66.79	-68.89	33.33
Z19	100%	MM98/3567	Improved	6	Ukwala-Kawayo (Ke)	1.51	-29.98	-34.40	NA
Z19	100%	MM98/3567	Improved	7	Ukwala-Kawayo (Ke)	1.63	-24.40	-29.18	NA
Z19	100%	MM98/3567	Improved	8	Ukwala-Kawayo (Ke)	1.78	-17.60	-22.81	NA
Z43	100%	MM98/3567	Improved	1	Ukwala-Kawayo (Ke)	3.45	59.71	49.61	3.33
Z43	100%	MM98/3567	Improved	2	Ukwala-Kawayo (Ke)	2.98	37.74	29.03	3.33
Z43	100%	MM98/3567	Improved	3	Ukwala-Kawayo (Ke)	1.99	-7.94	-13.76	16.67
Z43	100%	MM98/3567	Improved	4	Ukwala-Kawayo (Ke)	2.11	-2.57	-8.73	6.67
Z43	100%	MM98/3567	Improved	5	Ukwala-Kawayo (Ke)	1.78	-17.81	-23.01	16.67
Z43	100%	MM98/3567	Improved	6	Ukwala-Kawayo (Ke)	2.41	11.48	4.44	NA
Z43	100%	MM98/3567	Improved	7	Ukwala-Kawayo (Ke)	3.27	51.27	41.70	NA
Z43	100%	MM98/3567	Improved	8	Ukwala-Kawayo (Ke)	1.33	-38.53	-42.41	NA
Z68	100%	MM98/3567	Improved	1	Ukwala-Kawayo (Ke)	2.70	24.84	16.95	3.33
Z68	100%	MM98/3567	Improved	2	Ukwala-Kawayo (Ke)	2.95	36.46	27.84	23.33
Z68	100%	MM98/3567	Improved	3	Ukwala-Kawayo (Ke)	2.49	15.09	7.82	36.67
Z68	100%	MM98/3567	Improved	4	Ukwala-Kawayo (Ke)	1.47	-31.81	-36.12	66.67
Z68	100%	MM98/3567	Improved	5	Ukwala-Kawayo (Ke)	2.61	20.67	13.04	20.00
Z68	100%	MM98/3567	Improved	6	Ukwala-Kawayo (Ke)	0.72	-66.92	-69.02	NA
Z68	100%	MM98/3567	Improved	7	Ukwala-Kawayo (Ke)	2.71	25.27	17.35	NA
Z68	100%	MM98/3567	Improved	8	Ukwala-Kawayo (Ke)	2.37	9.44	2.52	NA
C2	0%	Fumba Chai	Local	1	Ukwala-Kawayo (Ke)	1.14	-53.07	-55.03	10.00
C2	0%	Fumba Chai	Local	2	Ukwala-Kawayo (Ke)	1.96	-19.62	-22.97	30.00
C2	0%	Fumba Chai	Local	3	Ukwala-Kawayo (Ke)	3.21	31.55	26.06	10.00
C2	0%	Fumba Chai	Local	4	Ukwala-Kawayo (Ke)	1.68	-30.89	-33.77	13.33
C2	0%	Fumba Chai	Local	5	Ukwala-Kawayo (Ke)	2.14	-12.28	-15.94	3.33
C2	0%	Fumba Chai	Local	6	Ukwala-Kawayo (Ke)	1.95	-20.15	-23.48	NA
C2	0%	Fumba Chai	Local	7	Ukwala-Kawayo (Ke)	3.93	61.48	54.75	NA
C2	0%	Fumba Chai	Local	8	Ukwala-Kawayo (Ke)	3.12	28.18	22.83	NA
C3	0%	Fumba Chai	Local	1	Ukwala-Kawayo (Ke)	2.02	-17.22	-20.67	36.67
C3	0%	Fumba Chai	Local	2	Ukwala-Kawayo (Ke)	3.53	45.04	38.99	10.00
C3	0%	Fumba Chai	Local	3	Ukwala-Kawayo (Ke)	1.74	-28.42	-31.41	3.33
C3	0%	Fumba Chai	Local	4	Ukwala-Kawayo (Ke)	1.72	-29.29	-32.23	33.33
C3	0%	Fumba Chai	Local	5	Ukwala-Kawayo (Ke)	2.53	3.87	-0.46	10.00
C3	0%	Fumba Chai	Local	6	Ukwala-Kawayo (Ke)	2.41	-1.08	-5.21	NA
C3	0%	Fumba Chai	Local	7	Ukwala-Kawayo (Ke)	2.70	10.96	6.33	NA
C3	0%	Fumba Chai	Local	8	Ukwala-Kawayo (Ke)	3.76	54.33	47.89	NA
Ca	0%	Fumba Chai	Local	1	Ukwala-Kawayo (Ke)	2.05	-15.70	-19.22	16.67
Ca	0%	Fumba Chai	Local	2	Ukwala-Kawayo (Ke)	1.61	-34.03	-36.78	3.33
Ca	0%	Fumba Chai	Local	3	Ukwala-Kawayo (Ke)	3.80	55.94	49.44	0.00
Ca	0%	Fumba Chai	Local	4	Ukwala-Kawayo (Ke)	1.15	-52.82	-54.79	6.67
Ca	0%	Fumba Chai	Local	5	Ukwala-Kawayo (Ke)	4.05	66.03	59.10	3.33
Ca	0%	Fumba Chai	Local	6	Ukwala-Kawayo (Ke)	2.31	-5.35	-9.29	NA
Ca	0%	Fumba Chai	Local	7	Ukwala-Kawayo (Ke)	2.94	20.81	15.77	NA
Ca	0%	Fumba Chai	Local	8	Ukwala-Kawayo (Ke)	2.44	-0.06	-4.22	NA
No	0%	Fumba Chai	Local	1	Ukwala-Kawayo (Ke)	2.64	8.36	3.84	20.00
No	0%	Fumba Chai	Local	2	Ukwala-Kawayo (Ke)	1.59	-34.58	-37.31	6.67
No	0%	Fumba Chai	Local	3	Ukwala-Kawayo (Ke)	3.49	43.13	37.16	3.33
No	0%	Fumba Chai	Local	4	Ukwala-Kawayo (Ke)	2.05	-15.99	-19.49	0.00
No	0%	Fumba Chai	Local	5	Ukwala-Kawayo (Ke)	2.84	16.44	11.58	3.33
No	0%	Fumba Chai	Local	6	Ukwala-Kawayo (Ke)	2.30	-5.76	-9.69	NA
No	0%	Fumba Chai	Local	7	Ukwala-Kawayo (Ke)	2.23	-8.68	-12.48	NA
No	0%	Fumba Chai	Local	8	Ukwala-Kawayo (Ke)	2.37	-2.93	-6.98	NA
Z17	0%	Fumba Chai	Local	1	Ukwala-Kawayo (Ke)	2.86	17.31	12.42	6.67
Z17	0%	Fumba Chai	Local	2	Ukwala-Kawayo (Ke)	1.57	-35.65	-38.33	6.67
Z17	0%	Fumba Chai	Local	3	Ukwala-Kawayo (Ke)	2.13	-12.73	-16.37	13.33
Z17	0%	Fumba Chai	Local	4	Ukwala-Kawayo (Ke)	1.67	-31.53	-34.39	20.00
Z17	0%	Fumba Chai	Local	5	Ukwala-Kawayo (Ke)	3.93	61.34	54.61	30.00
Z17	0%	Fumba Chai	Local	6	Ukwala-Kawayo (Ke)	1.68	-31.07	-33.94	NA
Z17	0%	Fumba Chai	Local	7	Ukwala-Kawayo (Ke)	2.17	-10.91	-14.62	NA
Z17	0%	Fumba Chai	Local	8	Ukwala-Kawayo (Ke)	NA	NA	NA	NA
Z19	0%	Fumba Chai	Local	1	Ukwala-Kawayo (Ke)	1.05	-56.85	-58.65	6.67
Z19	0%	Fumba Chai	Local	2	Ukwala-Kawayo (Ke)	2.57	5.64	1.23	6.67
Z19	0%	Fumba Chai	Local	3	Ukwala-Kawayo (Ke)	1.63	-33.23	-36.02	20.00
Z19	0%	Fumba Chai	Local	4	Ukwala-Kawayo (Ke)	2.18	-10.52	-14.25	10.00
Z19	0%	Fumba Chai	Local	5	Ukwala-Kawayo (Ke)	1.91	-21.63	-24.90	6.67
Z19	0%	Fumba Chai	Local	6	Ukwala-Kawayo (Ke)	2.98	22.20	17.10	NA
Z19	0%	Fumba Chai	Local	7	Ukwala-Kawayo (Ke)	1.05	-56.83	-58.63	NA
Z19	0%	Fumba Chai	Local	8	Ukwala-Kawayo (Ke)	2.22	-8.85	-12.66	NA
Z43	0%	Fumba Chai	Local	1	Ukwala-Kawayo (Ke)	2.68	9.93	5.35	23.33
Z43	0%	Fumba Chai	Local	2	Ukwala-Kawayo (Ke)	1.54	-36.84	-39.47	3.33
Z43	0%	Fumba Chai	Local	3	Ukwala-Kawayo (Ke)	1.94	-20.31	-23.64	6.67
Z43	0%	Fumba Chai	Local	4	Ukwala-Kawayo (Ke)	2.75	12.93	8.22	20.00
Z43	0%	Fumba Chai	Local	5	Ukwala-Kawayo (Ke)	3.21	31.89	26.39	33.33
Z43	0%	Fumba Chai	Local	6	Ukwala-Kawayo (Ke)	2.20	-9.88	-13.64	NA
Z43	0%	Fumba Chai	Local	7	Ukwala-Kawayo (Ke)	2.03	-16.55	-20.03	NA
Z43	0%	Fumba Chai	Local	8	Ukwala-Kawayo (Ke)	2.37	-2.72	-6.78	NA
Z68	0%	Fumba Chai	Local	1	Ukwala-Kawayo (Ke)	1.72	-29.61	-32.54	36.67
Z68	0%	Fumba Chai	Local	2	Ukwala-Kawayo (Ke)	2.35	-3.54	-7.57	6.67
Z68	0%	Fumba Chai	Local	3	Ukwala-Kawayo (Ke)	0.91	-62.70	-64.26	3.33
Z68	0%	Fumba Chai	Local	4	Ukwala-Kawayo (Ke)	NA	NA	NA	NA
Z68	0%	Fumba Chai	Local	5	Ukwala-Kawayo (Ke)	2.63	8.00	3.49	16.67
Z68	0%	Fumba Chai	Local	6	Ukwala-Kawayo (Ke)	1.82	-25.50	-28.61	NA
Z68	0%	Fumba Chai	Local	7	Ukwala-Kawayo (Ke)	2.66	9.12	4.57	NA
Z68	0%	Fumba Chai	Local	8	Ukwala-Kawayo (Ke)	1.48	-39.20	-41.73	NA
C2	50%	Fumba Chai	Local	1	Ukwala-Kawayo (Ke)	2.77	26.75	41.15	26.67
C2	50%	Fumba Chai	Local	2	Ukwala-Kawayo (Ke)	1.56	-28.67	-20.57	13.33
C2	50%	Fumba Chai	Local	3	Ukwala-Kawayo (Ke)	2.28	4.10	15.93	16.67
C2	50%	Fumba Chai	Local	4	Ukwala-Kawayo (Ke)	1.53	-29.90	-21.93	66.67
C2	50%	Fumba Chai	Local	5	Ukwala-Kawayo (Ke)	1.96	-10.40	-0.22	16.67
C2	50%	Fumba Chai	Local	6	Ukwala-Kawayo (Ke)	1.52	-30.49	-22.59	NA
C2	50%	Fumba Chai	Local	7	Ukwala-Kawayo (Ke)	2.58	17.68	31.05	NA
C2	50%	Fumba Chai	Local	8	Ukwala-Kawayo (Ke)	1.45	-33.60	-26.06	NA
C3	50%	Fumba Chai	Local	1	Ukwala-Kawayo (Ke)	3.51	60.21	78.41	23.33
C3	50%	Fumba Chai	Local	2	Ukwala-Kawayo (Ke)	2.01	-8.28	2.14	26.67
C3	50%	Fumba Chai	Local	3	Ukwala-Kawayo (Ke)	2.18	-0.20	11.14	13.33
C3	50%	Fumba Chai	Local	4	Ukwala-Kawayo (Ke)	1.65	-24.49	-15.91	3.33
C3	50%	Fumba Chai	Local	5	Ukwala-Kawayo (Ke)	2.43	11.05	23.67	43.33
C3	50%	Fumba Chai	Local	6	Ukwala-Kawayo (Ke)	1.68	-23.25	-14.52	NA
C3	50%	Fumba Chai	Local	7	Ukwala-Kawayo (Ke)	2.95	34.58	49.87	NA
C3	50%	Fumba Chai	Local	8	Ukwala-Kawayo (Ke)	3.60	64.42	83.10	NA
Ca	50%	Fumba Chai	Local	1	Ukwala-Kawayo (Ke)	2.46	12.16	24.91	6.67
Ca	50%	Fumba Chai	Local	2	Ukwala-Kawayo (Ke)	2.16	-1.26	9.95	16.67
Ca	50%	Fumba Chai	Local	3	Ukwala-Kawayo (Ke)	1.20	-45.31	-39.09	13.33
Ca	50%	Fumba Chai	Local	4	Ukwala-Kawayo (Ke)	1.23	-43.77	-37.38	23.33
Ca	50%	Fumba Chai	Local	5	Ukwala-Kawayo (Ke)	2.45	11.96	24.68	36.67
Ca	50%	Fumba Chai	Local	6	Ukwala-Kawayo (Ke)	1.39	-36.47	-29.25	NA
Ca	50%	Fumba Chai	Local	7	Ukwala-Kawayo (Ke)	1.93	-11.82	-1.81	NA
Ca	50%	Fumba Chai	Local	8	Ukwala-Kawayo (Ke)	2.91	32.89	47.99	NA
No	50%	Fumba Chai	Local	1	Ukwala-Kawayo (Ke)	2.69	23.03	37.00	53.33
No	50%	Fumba Chai	Local	2	Ukwala-Kawayo (Ke)	1.24	-43.43	-37.01	6.67
No	50%	Fumba Chai	Local	3	Ukwala-Kawayo (Ke)	1.66	-24.35	-15.75	23.33
No	50%	Fumba Chai	Local	4	Ukwala-Kawayo (Ke)	3.56	62.59	81.06	13.33
No	50%	Fumba Chai	Local	5	Ukwala-Kawayo (Ke)	1.79	-18.40	-9.13	3.33
No	50%	Fumba Chai	Local	6	Ukwala-Kawayo (Ke)	2.70	23.25	37.26	NA
No	50%	Fumba Chai	Local	7	Ukwala-Kawayo (Ke)	1.60	-26.76	-18.44	NA
No	50%	Fumba Chai	Local	8	Ukwala-Kawayo (Ke)	2.28	4.07	15.89	NA
Z17	50%	Fumba Chai	Local	1	Ukwala-Kawayo (Ke)	2.33	6.34	18.42	3.33
Z17	50%	Fumba Chai	Local	2	Ukwala-Kawayo (Ke)	1.12	-48.70	-42.88	10.00
Z17	50%	Fumba Chai	Local	3	Ukwala-Kawayo (Ke)	2.39	9.36	21.78	16.67
Z17	50%	Fumba Chai	Local	4	Ukwala-Kawayo (Ke)	1.59	-27.27	-19.01	16.67
Z17	50%	Fumba Chai	Local	5	Ukwala-Kawayo (Ke)	1.99	-9.16	1.16	33.33
Z17	50%	Fumba Chai	Local	6	Ukwala-Kawayo (Ke)	1.55	-29.41	-21.39	NA
Z17	50%	Fumba Chai	Local	7	Ukwala-Kawayo (Ke)	2.32	6.04	18.09	NA
Z17	50%	Fumba Chai	Local	8	Ukwala-Kawayo (Ke)	3.07	40.35	56.29	NA
Z19	50%	Fumba Chai	Local	1	Ukwala-Kawayo (Ke)	2.82	28.74	43.36	63.33
Z19	50%	Fumba Chai	Local	2	Ukwala-Kawayo (Ke)	2.65	21.16	34.92	0.00
Z19	50%	Fumba Chai	Local	3	Ukwala-Kawayo (Ke)	2.97	35.69	51.11	36.67
Z19	50%	Fumba Chai	Local	4	Ukwala-Kawayo (Ke)	2.92	33.59	48.76	43.33
Z19	50%	Fumba Chai	Local	5	Ukwala-Kawayo (Ke)	3.17	44.88	61.34	20.00
Z19	50%	Fumba Chai	Local	6	Ukwala-Kawayo (Ke)	3.38	54.36	71.90	NA
Z19	50%	Fumba Chai	Local	7	Ukwala-Kawayo (Ke)	1.34	-38.59	-31.61	NA
Z19	50%	Fumba Chai	Local	8	Ukwala-Kawayo (Ke)	1.84	-16.02	-6.48	NA
Z43	50%	Fumba Chai	Local	1	Ukwala-Kawayo (Ke)	1.36	-37.72	-30.65	6.67
Z43	50%	Fumba Chai	Local	2	Ukwala-Kawayo (Ke)	3.01	37.52	53.14	6.67
Z43	50%	Fumba Chai	Local	3	Ukwala-Kawayo (Ke)	3.11	42.03	58.17	30.00
Z43	50%	Fumba Chai	Local	4	Ukwala-Kawayo (Ke)	3.35	52.93	70.30	13.33
Z43	50%	Fumba Chai	Local	5	Ukwala-Kawayo (Ke)	2.86	30.67	45.51	13.33
Z43	50%	Fumba Chai	Local	6	Ukwala-Kawayo (Ke)	2.52	14.90	27.96	NA
Z43	50%	Fumba Chai	Local	7	Ukwala-Kawayo (Ke)	2.73	24.81	38.99	NA
Z43	50%	Fumba Chai	Local	8	Ukwala-Kawayo (Ke)	1.96	-10.31	-0.12	NA
Z68	50%	Fumba Chai	Local	1	Ukwala-Kawayo (Ke)	2.68	22.39	36.30	26.67
Z68	50%	Fumba Chai	Local	2	Ukwala-Kawayo (Ke)	2.22	1.54	13.08	3.33
Z68	50%	Fumba Chai	Local	3	Ukwala-Kawayo (Ke)	1.06	-51.69	-46.20	40.00
Z68	50%	Fumba Chai	Local	4	Ukwala-Kawayo (Ke)	1.39	-36.44	-29.22	3.33
Z68	50%	Fumba Chai	Local	5	Ukwala-Kawayo (Ke)	2.33	6.34	18.42	20.00
Z68	50%	Fumba Chai	Local	6	Ukwala-Kawayo (Ke)	1.61	-26.34	-17.97	NA
Z68	50%	Fumba Chai	Local	7	Ukwala-Kawayo (Ke)	2.63	20.08	33.72	NA
Z68	50%	Fumba Chai	Local	8	Ukwala-Kawayo (Ke)	1.95	-10.85	-0.72	NA
C2	100%	Fumba Chai	Local	1	Ukwala-Kawayo (Ke)	4.20	80.01	55.74	46.67
C2	100%	Fumba Chai	Local	2	Ukwala-Kawayo (Ke)	3.21	37.74	19.17	20.00
C2	100%	Fumba Chai	Local	3	Ukwala-Kawayo (Ke)	2.39	2.56	-11.27	46.67
C2	100%	Fumba Chai	Local	4	Ukwala-Kawayo (Ke)	2.55	9.33	-5.42	10.00
C2	100%	Fumba Chai	Local	5	Ukwala-Kawayo (Ke)	2.73	17.15	1.35	6.67
C2	100%	Fumba Chai	Local	6	Ukwala-Kawayo (Ke)	2.84	21.76	5.34	NA
C2	100%	Fumba Chai	Local	7	Ukwala-Kawayo (Ke)	3.34	43.21	23.90	NA
C2	100%	Fumba Chai	Local	8	Ukwala-Kawayo (Ke)	1.71	-26.52	-36.42	NA
C3	100%	Fumba Chai	Local	1	Ukwala-Kawayo (Ke)	2.89	24.08	7.35	43.33
C3	100%	Fumba Chai	Local	2	Ukwala-Kawayo (Ke)	1.67	-28.22	-37.90	13.33
C3	100%	Fumba Chai	Local	3	Ukwala-Kawayo (Ke)	2.47	5.87	-8.41	23.33
C3	100%	Fumba Chai	Local	4	Ukwala-Kawayo (Ke)	1.54	-34.00	-42.90	20.00
C3	100%	Fumba Chai	Local	5	Ukwala-Kawayo (Ke)	1.43	-38.54	-46.83	10.00
C3	100%	Fumba Chai	Local	6	Ukwala-Kawayo (Ke)	2.13	-8.60	-20.93	NA
C3	100%	Fumba Chai	Local	7	Ukwala-Kawayo (Ke)	1.15	-50.53	-57.20	NA
C3	100%	Fumba Chai	Local	8	Ukwala-Kawayo (Ke)	1.49	-36.11	-44.73	NA
Ca	100%	Fumba Chai	Local	1	Ukwala-Kawayo (Ke)	1.84	-21.19	-31.81	33.33
Ca	100%	Fumba Chai	Local	2	Ukwala-Kawayo (Ke)	2.17	-6.82	-19.39	16.67
Ca	100%	Fumba Chai	Local	3	Ukwala-Kawayo (Ke)	2.41	3.20	-10.72	56.67
Ca	100%	Fumba Chai	Local	4	Ukwala-Kawayo (Ke)	2.86	22.51	5.99	46.67
Ca	100%	Fumba Chai	Local	5	Ukwala-Kawayo (Ke)	2.51	7.56	-6.94	36.67
Ca	100%	Fumba Chai	Local	6	Ukwala-Kawayo (Ke)	2.73	16.93	1.16	NA
Ca	100%	Fumba Chai	Local	7	Ukwala-Kawayo (Ke)	4.50	92.92	66.91	NA
Ca	100%	Fumba Chai	Local	8	Ukwala-Kawayo (Ke)	2.55	9.58	-5.20	NA
No	100%	Fumba Chai	Local	1	Ukwala-Kawayo (Ke)	2.88	23.72	7.03	26.67
No	100%	Fumba Chai	Local	2	Ukwala-Kawayo (Ke)	1.79	-23.02	-33.40	6.67
No	100%	Fumba Chai	Local	3	Ukwala-Kawayo (Ke)	1.91	-18.20	-29.23	20.00
No	100%	Fumba Chai	Local	4	Ukwala-Kawayo (Ke)	2.09	-10.27	-22.37	16.67
No	100%	Fumba Chai	Local	5	Ukwala-Kawayo (Ke)	3.97	70.43	47.45	0.00
No	100%	Fumba Chai	Local	6	Ukwala-Kawayo (Ke)	2.56	10.04	-4.80	NA
No	100%	Fumba Chai	Local	7	Ukwala-Kawayo (Ke)	1.52	-34.91	-43.69	NA
No	100%	Fumba Chai	Local	8	Ukwala-Kawayo (Ke)	1.92	-17.78	-28.87	NA
Z17	100%	Fumba Chai	Local	1	Ukwala-Kawayo (Ke)	1.87	-19.78	-30.60	33.33
Z17	100%	Fumba Chai	Local	2	Ukwala-Kawayo (Ke)	1.58	-32.31	-41.44	10.00
Z17	100%	Fumba Chai	Local	3	Ukwala-Kawayo (Ke)	2.30	-1.17	-14.50	20.00
Z17	100%	Fumba Chai	Local	4	Ukwala-Kawayo (Ke)	2.15	-7.58	-20.04	23.33
Z17	100%	Fumba Chai	Local	5	Ukwala-Kawayo (Ke)	2.07	-11.32	-23.28	0.00
Z17	100%	Fumba Chai	Local	6	Ukwala-Kawayo (Ke)	2.31	-1.09	-14.43	NA
Z17	100%	Fumba Chai	Local	7	Ukwala-Kawayo (Ke)	1.87	-19.89	-30.69	NA
Z17	100%	Fumba Chai	Local	8	Ukwala-Kawayo (Ke)	2.26	-3.02	-16.10	NA
Z19	100%	Fumba Chai	Local	1	Ukwala-Kawayo (Ke)	1.84	-21.02	-31.67	23.33
Z19	100%	Fumba Chai	Local	2	Ukwala-Kawayo (Ke)	2.41	3.25	-10.67	10.00
Z19	100%	Fumba Chai	Local	3	Ukwala-Kawayo (Ke)	1.77	-23.93	-34.18	16.67
Z19	100%	Fumba Chai	Local	4	Ukwala-Kawayo (Ke)	2.28	-2.19	-15.38	3.33
Z19	100%	Fumba Chai	Local	5	Ukwala-Kawayo (Ke)	1.62	-30.38	-39.77	16.67
Z19	100%	Fumba Chai	Local	6	Ukwala-Kawayo (Ke)	1.92	-17.80	-28.89	NA
Z19	100%	Fumba Chai	Local	7	Ukwala-Kawayo (Ke)	2.31	-1.04	-14.38	NA
Z19	100%	Fumba Chai	Local	8	Ukwala-Kawayo (Ke)	NA	NA	NA	NA
Z43	100%	Fumba Chai	Local	1	Ukwala-Kawayo (Ke)	1.72	-26.34	-36.27	63.33
Z43	100%	Fumba Chai	Local	2	Ukwala-Kawayo (Ke)	2.26	-2.83	-15.94	13.33
Z43	100%	Fumba Chai	Local	3	Ukwala-Kawayo (Ke)	2.58	10.61	-4.30	20.00
Z43	100%	Fumba Chai	Local	4	Ukwala-Kawayo (Ke)	1.08	-53.87	-60.09	33.33
Z43	100%	Fumba Chai	Local	5	Ukwala-Kawayo (Ke)	4.67	100.18	73.19	20.00
Z43	100%	Fumba Chai	Local	6	Ukwala-Kawayo (Ke)	0.98	-57.76	-63.46	NA
Z43	100%	Fumba Chai	Local	7	Ukwala-Kawayo (Ke)	3.33	42.68	23.44	NA
Z43	100%	Fumba Chai	Local	8	Ukwala-Kawayo (Ke)	2.47	5.94	-8.35	NA
Z68	100%	Fumba Chai	Local	1	Ukwala-Kawayo (Ke)	1.57	-32.68	-41.76	30.00
Z68	100%	Fumba Chai	Local	2	Ukwala-Kawayo (Ke)	2.84	21.74	5.33	3.33
Z68	100%	Fumba Chai	Local	3	Ukwala-Kawayo (Ke)	3.58	53.62	32.91	46.67
Z68	100%	Fumba Chai	Local	4	Ukwala-Kawayo (Ke)	1.83	-21.63	-32.20	40.00
Z68	100%	Fumba Chai	Local	5	Ukwala-Kawayo (Ke)	3.12	34.04	15.97	23.33
Z68	100%	Fumba Chai	Local	6	Ukwala-Kawayo (Ke)	1.92	-17.61	-28.72	NA
Z68	100%	Fumba Chai	Local	7	Ukwala-Kawayo (Ke)	1.92	-17.67	-28.77	NA
Z68	100%	Fumba Chai	Local	8	Ukwala-Kawayo (Ke)	1.33	-42.78	-50.49	NA
